# Supplementary material for: 2-Hy­droxy-N′-[2-(6-meth­oxy­naphthalen-2-yl)propano­yl]benzohydrazide
Source: Acta Crystallogr Sect E Struct Rep Online. 2012 Mar 31;68(Pt 4):o1251–2. doi: 10.1107/S1600536812012731 (PMC3344180; doi:10.1107/S1600536812012731)
Supplement: Supplementary file 1 [file e-68-o1251-sup1.cif]

##############################################################################
#                                                                            #
# This CIF contains the data in a paper accepted for publication in          #
# Acta Crystallographica Section E. It conforms to the requirements of       #
# Notes for Authors for Acta Crystallographica Section E, and has been       #
# peer reviewed under the auspices of the IUCr Commission on Journals.       #
#                                                                            #
# Full details of the Crystallographic Information File format               #
# are given in the paper "The Crystallographic Information File (CIF):       #
# a New Standard Archive File for Crystallography" by S. R. Hall, F. H.      #
# Allen and I. D. Brown [Acta Cryst. (1991), A47, 655-685].                  #
#                                                                            #
# The current version of the core CIF dictionary is obtainable from          #
# ftp://ftp.iucr.org/pub/cif_core.dic.                                       #
#                                                                            #
# Software is freely available for graphical display of the structure(s)     #
# in this CIF. For information consult the CIF software page                 #
# http://www.iucr.org/resources/cif/software.                                #
#                                                                            #
# This file may be used for bona fide research purposes within the           #
# scientific community so long as proper attribution is given to the journal # 
# article from which it was obtained.                                        #
#                                                                            #
##############################################################################
data_global
_audit_creation_method     'PLATON <TABLE ACC> option'
_journal_date_recd_electronic     2012-03-18
_journal_date_accepted     2012-03-23
_journal_name_full     'Acta Crystallographica, Section E'
_journal_year     2012
_journal_volume     68
_journal_issue      4
_journal_page_first     o1251
_journal_page_last     o1252
_journal_paper_category     QO
_journal_paper_doi     10.1107/S1600536812012731
_journal_coeditor_code     TK5071
_publ_contact_author_name
;
Mehmet Akkurt
;
_publ_contact_author_address
;
     Department of Physics
     Faculty of Sciences
     Erciyes University
     38039 Kayseri
     Turkey
;
_publ_contact_author_email     'akkurt@erciyes.edu.tr'
_publ_contact_author_fax     '+90-352-2076666 extra 33106'
_publ_contact_author_phone     '+90-352-2076666 extra 33106'
_publ_section_title
;
2-Hydroxy-<i>N</i>'-[2-(6-methoxynaphthalen-2-yl)propanoyl]benzohydrazide
;
loop_
    _publ_author_name
    _publ_author_address
    'Shaaban Kamel Mohamed'
;
Chemistry and Environmental Division,
Manchester Metropolitan University,
Manchester M1 5GD,
England
;
    'Peter N. Horton'
;
School of Chemistry,
University of Southampton,
Highfield,
Southampton SO17 1BJ,
England
;
    'Mehmet Akkurt'
;
Department of Physics,
Faculty of Sciences,
Erciyes University,
38039 Kayseri,
Turkey
;
    'Mustafa R. Albayati'
;
Chemistry and Environmental Division,
Manchester Metropolitan University,
Manchester M1 5GD,
England
;
    'Herman Potgeiter'
;
School of Research,
Enterprise & Innovation,
Manchester Metropolitan University,
Manchester M1 5GD,
England
;
data_I
_chemical_name_systematic
;
2-Hydroxy-<i>N</i>'-[2-(6-methoxynaphthalen-2-yl)propanoyl]benzohydrazide
;
_chemical_name_common     ?
_chemical_formula_moiety     'C21 H20 N2 O4'
_chemical_formula_sum     'C21 H20 N2 O4'
_chemical_formula_structural     ?
_chemical_formula_iupac     'C21 H20 N2 O4'
_chemical_formula_weight     364.39
_chemical_melting_point     ?
_symmetry_cell_setting     orthorhombic
_symmetry_space_group_name_H-M     'P 21 21 21'
_symmetry_space_group_name_Hall     'P 2ac 2ab'
loop_
    _symmetry_equiv_pos_site_id
    _symmetry_equiv_pos_as_xyz
    1 x,y,z
    2 1/2-x,-y,1/2+z
    3 1/2+x,1/2-y,-z
    4 -x,1/2+y,1/2-z
_cell_length_a     4.851(6)
_cell_length_b     10.407(12)
_cell_length_c     36.65(4)
_cell_angle_alpha     90
_cell_angle_beta     90
_cell_angle_gamma     90
_cell_volume     1850(4)
_cell_formula_units_Z     4
_cell_measurement_reflns_used     4928
_cell_measurement_theta_min     2.0
_cell_measurement_theta_max     30.1
_cell_measurement_temperature     100(2)
_exptl_crystal_description     Sheet
_exptl_crystal_colour     Colourless
_exptl_crystal_size_max     0.14
_exptl_crystal_size_mid     0.05
_exptl_crystal_size_min     0.01
_exptl_crystal_size_rad     ?
_exptl_crystal_density_diffrn     1.308
_exptl_crystal_density_meas     ?
_exptl_crystal_density_method     'Not Measured'
_exptl_crystal_F_000     768
_exptl_absorpt_coefficient_mu     0.091
_exptl_absorpt_correction_type     multi-scan
_exptl_absorpt_process_details
                                 '(<i>CrystalClear-SM Expert</i>; Rigaku, 2011)'
_exptl_absorpt_correction_T_min     0.987
_exptl_absorpt_correction_T_max     0.999
_exptl_special_details
;
;
_diffrn_ambient_temperature     100(2)
_diffrn_radiation_type     MoK\a
_diffrn_radiation_wavelength     0.71073
_diffrn_radiation_monochromator     'Confocal'
_diffrn_measurement_device_type
;
Rigaku Saturn724+
;
_diffrn_measurement_device
;
AFC12 (Right): Kappa 3 circle
;
_diffrn_measurement_method     'profile data from \w-scans'
_diffrn_detector_area_resol_mean     28.5714
_diffrn_reflns_number     5963
_diffrn_reflns_av_R_equivalents     0.1020
_diffrn_reflns_av_sigmaI/netI     0.1457
_diffrn_reflns_theta_min     2.57
_diffrn_reflns_theta_max     27.25
_diffrn_reflns_theta_full     25.00
_diffrn_measured_fraction_theta_max     0.937
_diffrn_measured_fraction_theta_full     0.956
_diffrn_reflns_limit_h_min     -6
_diffrn_reflns_limit_h_max     4
_diffrn_reflns_limit_k_min     -13
_diffrn_reflns_limit_k_max     12
_diffrn_reflns_limit_l_min     -47
_diffrn_reflns_limit_l_max     23
_diffrn_reflns_reduction_process
;
;
_diffrn_standards_number     ?
_diffrn_standards_interval_count     ?
_diffrn_standards_interval_time     ?
_diffrn_standards_decay_%     ?
_refine_special_details
;
Refinement on <i>F</i>^2^ for ALL reflections except those flagged by the user
for potential systematic errors. Weighted <i>R</i>-factors <i>wR</i> and all
goodnesses of fit <i>S</i> are based on <i>F</i>^2^, conventional
<i>R</i>-factors <i>R</i> are based on <i>F</i>, with <i>F</i> set to zero for
negative <i>F</i>^2^. The observed criterion of <i>F</i>^2^ > \s(<i>F</i>^2^)
is used only for calculating -<i>R</i>-factor-obs <i>etc</i>. and is not
relevant to the choice of reflections for refinement. <i>R</i>-factors based
on <i>F</i>^2^ are statistically about twice as large as those based on
<i>F</i>, and <i>R</i>-factors based on ALL data will be even larger.
;
_reflns_number_total     2303
_reflns_number_gt     1169
_reflns_threshold_expression     I>2\s(I)
_refine_ls_structure_factor_coef     Fsqd
_refine_ls_matrix_type     full
_refine_ls_R_factor_all     0.1608
_refine_ls_R_factor_gt     0.0839
_refine_ls_wR_factor_gt     0.1503
_refine_ls_wR_factor_ref     0.1892
_refine_ls_goodness_of_fit_ref     1.087
_refine_ls_restrained_S_all     1.086
_refine_ls_number_reflns     2303
_refine_ls_number_parameters     257
_refine_ls_number_restraints     3
_refine_ls_number_constraints     ?
_refine_ls_hydrogen_treatment     mixed
_refine_ls_weighting_scheme     calc
_refine_ls_weighting_details
         'calc w=1/[\s^2^(Fo^2^)+(0.0587P)^2^]         where P=(Fo^2^+2Fc^2^)/3'
_atom_sites_solution_hydrogens     geom
_atom_sites_solution_primary     direct
_atom_sites_solution_secondary     difmap
_refine_ls_shift/su_max     0.000
_refine_ls_shift/su_mean     0.000
_refine_diff_density_max     0.298
_refine_diff_density_min     -0.241
_refine_ls_extinction_method     'SHELXL97 (Sheldrick, 2008)'
_refine_ls_extinction_coef     0.008(2)
_refine_ls_extinction_expression
                                  'FC^*^=KFC[1+0.001XFC^2^\L^3^/SIN(2\Q)]^-1/4^'
_refine_ls_abs_structure_details     ?
_refine_ls_abs_structure_Flack     ?
loop_
    _atom_type_symbol
    _atom_type_description
    _atom_type_scat_dispersion_real
    _atom_type_scat_dispersion_imag
    _atom_type_scat_source
    C C 0.0033 0.0016 ' International Tables Vol C Tables 4.2.6.8 and 6.1.1.4'
    H H 0.0000 0.0000 ' International Tables Vol C Tables 4.2.6.8 and 6.1.1.4'
    N N 0.0061 0.0033 ' International Tables Vol C Tables 4.2.6.8 and 6.1.1.4'
    O O 0.0106 0.0060 ' International Tables Vol C Tables 4.2.6.8 and 6.1.1.4'
_computing_data_collection
;
<i>CrystalClear-SM Expert</i> (Rigaku, 2011)
;
_computing_cell_refinement
;
<i>CrystalClear-SM Expert</i> (Rigaku, 2011)
;
_computing_data_reduction
;
<i>CrystalClear-SM Expert</i> (Rigaku, 2011)
;
_computing_structure_solution     'SIR97 (Altomare <i>et al.</i>, 1999)'
_computing_structure_refinement     'SHELXL97 (Sheldrick, 2008)'
_computing_molecular_graphics
                  'ORTEP-3 for Windows (Farrugia, 1997) and PLATON (Spek, 2009)'
_computing_publication_material
                                'WinGX (Farrugia, 1999) and PLATON (Spek, 2009)'
loop_
    _atom_site_type_symbol
    _atom_site_label
    _atom_site_fract_x
    _atom_site_fract_y
    _atom_site_fract_z
    _atom_site_U_iso_or_equiv
    _atom_site_thermal_displace_type
    _atom_site_calc_flag
    _atom_site_refinement_flags
    _atom_site_occupancy
    _atom_site_disorder_assembly
    _atom_site_disorder_group
    O O1 0.5719(10) -0.0932(4) 0.02322(12) 0.0513(17) Uani d . 1.000 . .
    O O2 0.8625(10) 0.5761(4) 0.16863(13) 0.0427(17) Uani d . 1.000 . .
    O O3 0.5850(8) 0.7217(4) 0.23922(11) 0.0353(16) Uani d . 1.000 . .
    O O4 0.9808(11) 0.8058(4) 0.28151(13) 0.0387(16) Uani d D 1.000 . .
    N N1 0.4392(11) 0.5286(5) 0.19267(15) 0.0303(17) Uani d D 1.000 . .
    N N2 0.5549(11) 0.5038(5) 0.22776(15) 0.0337(17) Uani d D 1.000 . .
    C C1 0.6354(15) 0.2465(7) 0.05874(18) 0.044(3) Uani d . 1.000 . .
    C C2 0.7799(17) 0.3603(8) 0.0541(2) 0.063(3) Uani d . 1.000 . .
    C C3 0.7265(17) 0.4677(7) 0.07585(19) 0.055(3) Uani d . 1.000 . .
    C C4 0.5185(14) 0.4648(6) 0.10359(18) 0.038(3) Uani d . 1.000 . .
    C C5 0.3727(14) 0.3541(6) 0.10912(18) 0.043(3) Uani d . 1.000 . .
    C C6 0.4279(15) 0.2393(6) 0.08636(17) 0.040(3) Uani d . 1.000 . .
    C C7 0.2788(17) 0.1242(7) 0.09106(19) 0.056(3) Uani d . 1.000 . .
    C C8 0.3346(17) 0.0178(7) 0.06947(19) 0.055(3) Uani d . 1.000 . .
    C C9 0.5405(17) 0.0239(7) 0.04166(19) 0.048(3) Uani d . 1.000 . .
    C C10 0.6932(17) 0.1321(7) 0.03550(19) 0.056(3) Uani d . 1.000 . .
    C C11 0.7870(15) -0.1005(7) -0.00403(19) 0.058(3) Uani d . 1.000 . .
    C C12 0.4624(13) 0.5834(6) 0.12777(16) 0.034(2) Uani d . 1.000 . .
    C C13 0.5530(16) 0.7139(6) 0.11123(16) 0.046(3) Uani d . 1.000 . .
    C C14 0.6096(15) 0.5647(6) 0.16510(18) 0.032(2) Uani d . 1.000 . .
    C C15 0.6505(12) 0.6079(6) 0.24718(17) 0.032(2) Uani d . 1.000 . .
    C C16 0.8385(13) 0.5788(6) 0.27894(16) 0.0300(19) Uani d . 1.000 . .
    C C17 0.9991(13) 0.6797(6) 0.29347(17) 0.032(2) Uani d . 1.000 . .
    C C18 1.1903(13) 0.6545(6) 0.32135(17) 0.036(2) Uani d . 1.000 . .
    C C19 1.2169(14) 0.5287(6) 0.33541(16) 0.035(2) Uani d . 1.000 . .
    C C20 1.0521(13) 0.4295(6) 0.32161(17) 0.037(2) Uani d . 1.000 . .
    C C21 0.8645(14) 0.4527(6) 0.29390(16) 0.033(2) Uani d . 1.000 . .
    H H1N 0.260(5) 0.521(6) 0.1924(14) 0.027(18) Uiso d D 1.000 . .
    H H2 0.91480 0.36530 0.03610 0.0750 Uiso c R 1.000 . .
    H H2N 0.636(12) 0.431(4) 0.2295(18) 0.06(3) Uiso d D 1.000 . .
    H H3 0.82790 0.54250 0.07230 0.0660 Uiso c R 1.000 . .
    H H4 0.851(9) 0.797(6) 0.2673(14) 0.05(3) Uiso d D 1.000 . .
    H H5 0.23850 0.35090 0.12720 0.0520 Uiso c R 1.000 . .
    H H7 0.14190 0.11960 0.10880 0.0670 Uiso c R 1.000 . .
    H H8 0.23720 -0.05810 0.07310 0.0660 Uiso c R 1.000 . .
    H H10 0.82820 0.13420 0.01750 0.0660 Uiso c R 1.000 . .
    H H11A 0.78710 -0.18460 -0.01480 0.0870 Uiso c R 1.000 . .
    H H11B 0.96250 -0.08480 0.00720 0.0870 Uiso c R 1.000 . .
    H H11C 0.75440 -0.03720 -0.02260 0.0870 Uiso c R 1.000 . .
    H H12 0.26350 0.58760 0.13230 0.0410 Uiso c R 1.000 . .
    H H13A 0.50790 0.78200 0.12790 0.0700 Uiso c R 1.000 . .
    H H13B 0.45870 0.72750 0.08850 0.0700 Uiso c R 1.000 . .
    H H13C 0.74830 0.71300 0.10710 0.0700 Uiso c R 1.000 . .
    H H18 1.29920 0.72050 0.33050 0.0430 Uiso c R 1.000 . .
    H H19 1.34370 0.51170 0.35380 0.0420 Uiso c R 1.000 . .
    H H20 1.06880 0.34700 0.33120 0.0440 Uiso c R 1.000 . .
    H H21 0.75540 0.38620 0.28500 0.0390 Uiso c R 1.000 . .
loop_
    _atom_site_aniso_label
    _atom_site_aniso_U_11
    _atom_site_aniso_U_22
    _atom_site_aniso_U_33
    _atom_site_aniso_U_12
    _atom_site_aniso_U_13
    _atom_site_aniso_U_23
    O1 0.062(3) 0.038(3) 0.054(3) 0.003(3) -0.002(3) -0.010(2)
    O2 0.022(3) 0.046(3) 0.060(3) 0.000(2) -0.006(2) 0.003(3)
    O3 0.034(3) 0.022(2) 0.050(3) 0.006(2) -0.002(2) 0.004(2)
    O4 0.043(3) 0.021(2) 0.052(3) -0.006(2) -0.008(3) -0.003(2)
    N1 0.016(3) 0.029(3) 0.046(3) 0.003(3) -0.003(3) 0.001(3)
    N2 0.032(3) 0.026(3) 0.043(3) -0.004(3) -0.011(3) -0.001(3)
    C1 0.034(4) 0.048(5) 0.049(4) -0.002(4) -0.010(4) 0.004(4)
    C2 0.050(5) 0.064(6) 0.074(6) 0.001(5) 0.011(5) 0.002(5)
    C3 0.054(5) 0.052(5) 0.058(5) 0.005(5) 0.009(5) -0.016(4)
    C4 0.037(5) 0.027(4) 0.049(4) 0.004(4) -0.004(4) -0.004(3)
    C5 0.044(5) 0.035(4) 0.051(4) 0.011(4) -0.007(4) -0.008(3)
    C6 0.043(5) 0.041(4) 0.037(4) -0.005(4) -0.015(3) 0.009(3)
    C7 0.063(6) 0.045(5) 0.060(5) -0.002(5) -0.006(5) -0.003(4)
    C8 0.076(6) 0.046(5) 0.044(4) 0.021(5) -0.021(5) -0.009(4)
    C9 0.057(6) 0.039(4) 0.049(4) 0.012(5) -0.016(4) -0.013(4)
    C10 0.061(5) 0.050(5) 0.056(5) 0.009(5) -0.015(4) -0.019(4)
    C11 0.058(5) 0.051(5) 0.065(5) -0.002(5) -0.005(5) -0.008(4)
    C12 0.024(4) 0.034(4) 0.045(4) 0.002(3) -0.004(3) -0.005(3)
    C13 0.064(5) 0.038(4) 0.037(4) -0.001(4) -0.008(4) 0.005(3)
    C14 0.038(5) 0.015(3) 0.044(4) 0.001(3) -0.001(4) 0.000(3)
    C15 0.024(4) 0.033(4) 0.038(4) 0.003(4) 0.006(3) 0.002(3)
    C16 0.031(4) 0.021(3) 0.038(3) -0.002(3) 0.006(3) -0.011(3)
    C17 0.034(4) 0.021(3) 0.041(4) 0.007(3) 0.014(3) 0.001(3)
    C18 0.033(4) 0.024(4) 0.051(4) -0.004(3) -0.010(4) -0.005(3)
    C19 0.031(4) 0.038(4) 0.036(4) 0.002(4) -0.001(3) 0.002(3)
    C20 0.041(4) 0.027(4) 0.042(4) 0.001(4) -0.004(4) -0.003(3)
    C21 0.033(4) 0.024(4) 0.041(4) 0.001(3) 0.003(3) 0.000(3)
_geom_special_details
;
Bond distances, angles <i>etc</i>. have been calculated using the rounded
fractional coordinates. All su's are estimated from the variances of the
(full) variance-covariance matrix. The cell e.s.d.'s are taken into account in
the estimation of distances, angles and torsion angles
;
loop_
    _geom_bond_atom_site_label_1
    _geom_bond_atom_site_label_2
    _geom_bond_site_symmetry_1
    _geom_bond_site_symmetry_2
    _geom_bond_distance
    _geom_bond_publ_flag
    O1 C9 . . 1.402(9) no
    O1 C11 . . 1.446(9) no
    O2 C14 . . 1.239(9) no
    O3 C15 . . 1.260(8) no
    O4 C17 . . 1.386(8) no
    O4 H4 . . 0.82(5) no
    N1 N2 . . 1.427(8) no
    N1 C14 . . 1.359(9) no
    N2 C15 . . 1.377(8) no
    N1 H1N . . 0.87(3) no
    N2 H2N . . 0.86(5) no
    C1 C10 . . 1.491(10) no
    C1 C2 . . 1.387(11) no
    C1 C6 . . 1.430(10) no
    C2 C3 . . 1.397(11) no
    C3 C4 . . 1.433(10) no
    C4 C5 . . 1.367(9) no
    C4 C12 . . 1.544(9) no
    C5 C6 . . 1.482(9) no
    C6 C7 . . 1.410(10) no
    C7 C8 . . 1.388(10) no
    C8 C9 . . 1.429(11) no
    C9 C10 . . 1.367(11) no
    C12 C13 . . 1.551(9) no
    C12 C14 . . 1.556(9) no
    C15 C16 . . 1.509(9) no
    C16 C21 . . 1.428(9) no
    C16 C17 . . 1.412(9) no
    C17 C18 . . 1.405(9) no
    C18 C19 . . 1.413(9) no
    C19 C20 . . 1.400(9) no
    C20 C21 . . 1.385(9) no
    C2 H2 . . 0.9300 no
    C3 H3 . . 0.9300 no
    C5 H5 . . 0.9300 no
    C7 H7 . . 0.9300 no
    C8 H8 . . 0.9300 no
    C10 H10 . . 0.9300 no
    C11 H11A . . 0.9600 no
    C11 H11B . . 0.9600 no
    C11 H11C . . 0.9600 no
    C12 H12 . . 0.9800 no
    C13 H13A . . 0.9600 no
    C13 H13B . . 0.9600 no
    C13 H13C . . 0.9600 no
    C18 H18 . . 0.9300 no
    C19 H19 . . 0.9300 no
    C20 H20 . . 0.9300 no
    C21 H21 . . 0.9300 no
loop_
    _geom_angle_atom_site_label_1
    _geom_angle_atom_site_label_2
    _geom_angle_atom_site_label_3
    _geom_angle_site_symmetry_1
    _geom_angle_site_symmetry_2
    _geom_angle_site_symmetry_3
    _geom_angle
    _geom_angle_publ_flag
    C9 O1 C11 . . . 117.2(5) no
    C17 O4 H4 . . . 98(4) no
    N2 N1 C14 . . . 118.8(5) no
    N1 N2 C15 . . . 117.1(5) no
    C14 N1 H1N . . . 129(4) no
    N2 N1 H1N . . . 113(3) no
    N1 N2 H2N . . . 114(4) no
    C15 N2 H2N . . . 120(4) no
    C2 C1 C6 . . . 119.2(6) no
    C2 C1 C10 . . . 121.1(7) no
    C6 C1 C10 . . . 119.7(6) no
    C1 C2 C3 . . . 121.3(7) no
    C2 C3 C4 . . . 121.2(7) no
    C3 C4 C5 . . . 119.2(6) no
    C3 C4 C12 . . . 121.0(6) no
    C5 C4 C12 . . . 119.8(6) no
    C4 C5 C6 . . . 120.2(6) no
    C5 C6 C7 . . . 121.6(6) no
    C1 C6 C7 . . . 119.5(6) no
    C1 C6 C5 . . . 118.9(6) no
    C6 C7 C8 . . . 120.6(7) no
    C7 C8 C9 . . . 120.5(7) no
    O1 C9 C8 . . . 112.4(6) no
    C8 C9 C10 . . . 122.2(7) no
    O1 C9 C10 . . . 125.3(7) no
    C1 C10 C9 . . . 117.5(7) no
    C13 C12 C14 . . . 108.9(5) no
    C4 C12 C13 . . . 115.2(5) no
    C4 C12 C14 . . . 108.9(5) no
    O2 C14 N1 . . . 123.5(6) no
    O2 C14 C12 . . . 122.3(6) no
    N1 C14 C12 . . . 114.2(6) no
    O3 C15 N2 . . . 122.3(5) no
    N2 C15 C16 . . . 116.4(5) no
    O3 C15 C16 . . . 121.3(5) no
    C15 C16 C21 . . . 122.3(5) no
    C17 C16 C21 . . . 119.3(6) no
    C15 C16 C17 . . . 118.4(5) no
    O4 C17 C18 . . . 116.7(5) no
    C16 C17 C18 . . . 120.0(6) no
    O4 C17 C16 . . . 123.3(6) no
    C17 C18 C19 . . . 119.9(6) no
    C18 C19 C20 . . . 120.0(6) no
    C19 C20 C21 . . . 120.8(6) no
    C16 C21 C20 . . . 120.0(6) no
    C1 C2 H2 . . . 119.00 no
    C3 C2 H2 . . . 119.00 no
    C2 C3 H3 . . . 119.00 no
    C4 C3 H3 . . . 119.00 no
    C4 C5 H5 . . . 120.00 no
    C6 C5 H5 . . . 120.00 no
    C6 C7 H7 . . . 120.00 no
    C8 C7 H7 . . . 120.00 no
    C7 C8 H8 . . . 120.00 no
    C9 C8 H8 . . . 120.00 no
    C1 C10 H10 . . . 121.00 no
    C9 C10 H10 . . . 121.00 no
    O1 C11 H11A . . . 109.00 no
    O1 C11 H11B . . . 110.00 no
    O1 C11 H11C . . . 110.00 no
    H11A C11 H11B . . . 109.00 no
    H11A C11 H11C . . . 110.00 no
    H11B C11 H11C . . . 109.00 no
    C4 C12 H12 . . . 108.00 no
    C13 C12 H12 . . . 108.00 no
    C14 C12 H12 . . . 108.00 no
    C12 C13 H13A . . . 109.00 no
    C12 C13 H13B . . . 109.00 no
    C12 C13 H13C . . . 109.00 no
    H13A C13 H13B . . . 110.00 no
    H13A C13 H13C . . . 109.00 no
    H13B C13 H13C . . . 110.00 no
    C17 C18 H18 . . . 120.00 no
    C19 C18 H18 . . . 120.00 no
    C18 C19 H19 . . . 120.00 no
    C20 C19 H19 . . . 120.00 no
    C19 C20 H20 . . . 120.00 no
    C21 C20 H20 . . . 120.00 no
    C16 C21 H21 . . . 120.00 no
    C20 C21 H21 . . . 120.00 no
loop_
    _geom_torsion_atom_site_label_1
    _geom_torsion_atom_site_label_2
    _geom_torsion_atom_site_label_3
    _geom_torsion_atom_site_label_4
    _geom_torsion_site_symmetry_1
    _geom_torsion_site_symmetry_2
    _geom_torsion_site_symmetry_3
    _geom_torsion_site_symmetry_4
    _geom_torsion
    _geom_torsion_publ_flag
    C11 O1 C9 C8 . . . . -176.3(6) no
    C11 O1 C9 C10 . . . . 1.3(10) no
    N2 N1 C14 O2 . . . . 0.8(9) no
    C14 N1 N2 C15 . . . . 70.7(7) no
    N2 N1 C14 C12 . . . . 177.5(5) no
    N1 N2 C15 C16 . . . . -164.0(5) no
    N1 N2 C15 O3 . . . . 16.3(8) no
    C10 C1 C6 C7 . . . . -0.5(10) no
    C6 C1 C2 C3 . . . . 0.0(11) no
    C2 C1 C6 C5 . . . . 0.3(10) no
    C2 C1 C10 C9 . . . . -179.6(7) no
    C6 C1 C10 C9 . . . . 0.5(10) no
    C10 C1 C2 C3 . . . . -179.9(7) no
    C2 C1 C6 C7 . . . . 179.6(7) no
    C10 C1 C6 C5 . . . . -179.8(6) no
    C1 C2 C3 C4 . . . . -0.6(12) no
    C2 C3 C4 C12 . . . . 179.4(7) no
    C2 C3 C4 C5 . . . . 0.9(11) no
    C5 C4 C12 C14 . . . . 78.8(7) no
    C3 C4 C12 C14 . . . . -99.7(7) no
    C12 C4 C5 C6 . . . . -179.2(6) no
    C3 C4 C12 C13 . . . . 22.9(9) no
    C5 C4 C12 C13 . . . . -158.6(6) no
    C3 C4 C5 C6 . . . . -0.7(10) no
    C4 C5 C6 C7 . . . . -179.2(7) no
    C4 C5 C6 C1 . . . . 0.1(10) no
    C5 C6 C7 C8 . . . . -179.9(7) no
    C1 C6 C7 C8 . . . . 0.9(11) no
    C6 C7 C8 C9 . . . . -1.2(11) no
    C7 C8 C9 O1 . . . . 178.8(7) no
    C7 C8 C9 C10 . . . . 1.2(12) no
    O1 C9 C10 C1 . . . . -178.1(6) no
    C8 C9 C10 C1 . . . . -0.8(11) no
    C4 C12 C14 N1 . . . . -102.1(6) no
    C13 C12 C14 O2 . . . . -51.7(8) no
    C13 C12 C14 N1 . . . . 131.6(6) no
    C4 C12 C14 O2 . . . . 74.7(7) no
    O3 C15 C16 C17 . . . . -17.0(9) no
    O3 C15 C16 C21 . . . . 164.9(6) no
    N2 C15 C16 C17 . . . . 163.3(6) no
    N2 C15 C16 C21 . . . . -14.9(9) no
    C15 C16 C17 O4 . . . . 4.0(9) no
    C15 C16 C17 C18 . . . . -175.6(6) no
    C21 C16 C17 O4 . . . . -177.8(6) no
    C21 C16 C17 C18 . . . . 2.6(9) no
    C15 C16 C21 C20 . . . . 176.1(6) no
    C17 C16 C21 C20 . . . . -2.0(9) no
    O4 C17 C18 C19 . . . . 178.8(6) no
    C16 C17 C18 C19 . . . . -1.5(9) no
    C17 C18 C19 C20 . . . . -0.2(9) no
    C18 C19 C20 C21 . . . . 0.8(9) no
    C19 C20 C21 C16 . . . . 0.3(9) no
loop_
    _geom_hbond_atom_site_label_D
    _geom_hbond_atom_site_label_H
    _geom_hbond_atom_site_label_A
    _geom_hbond_site_symmetry_A
    _geom_hbond_distance_DH
    _geom_hbond_distance_HA
    _geom_hbond_distance_DA
    _geom_hbond_angle_DHA
    _geom_hbond_publ_flag
    N1 H1N O2 1_455 0.87(3) 2.19(3) 2.974(8) 149(5) yes
    N2 H2N O4 4_745 0.86(5) 2.31(5) 3.072(8) 149(5) yes
    O4 H4 O3 . 0.82(5) 1.83(5) 2.618(7) 161(6) yes
    C12 H12 O2 1_455 0.98 2.36 3.274(9) 155 yes
    C21 H21 O3 4_645 0.93 2.54 3.465(9) 174 yes
_iucr_refine_instructions_details
;
TITL SS-76     P 21 21 21
CELL  0.71073   4.8510  10.4070  36.6500   90.000   90.000   90.000
ZERR     4.00   0.0060   0.0120   0.0400    0.000    0.000    0.000
LATT  -1
SYMM  1/2 - X, - Y, 1/2 + Z
SYMM  1/2 + X, 1/2 - Y, - Z
SYMM  - X, 1/2 + Y, 1/2 - Z
SFAC  C    H    N    O
UNIT  84   80   8    16
MERG   4
OMIT     0   1   1
DFIX     0.820   0.020 O4 H4
DFIX     0.860   0.020 N1 H1n
DFIX     0.860   0.020 N2 H2n
FMAP   2
PLAN   5
SIZE     0.01   0.05   0.14
ACTA    50.00
LIST   4
L.S.  13
WGHT    0.058700
EXTI    0.007812
FVAR       6.41550
C1    1    0.635354    0.246534    0.058740    11.00000    0.03356    0.04842 =
         0.04860    0.00436   -0.00963   -0.00167
C2    1    0.779869    0.360301    0.054051    11.00000    0.05047    0.06372 =
         0.07363    0.00241    0.01052    0.00094
AFIX  43
H2    2    0.914777    0.365256    0.036077    11.00000   -1.20000
AFIX   0
C3    1    0.726465    0.467683    0.075850    11.00000    0.05399    0.05206 =
         0.05848   -0.01623    0.00863    0.00526
AFIX  43
H3    2    0.827909    0.542459    0.072276    11.00000   -1.20000
AFIX   0
C4    1    0.518467    0.464761    0.103591    11.00000    0.03723    0.02697 =
         0.04869   -0.00360   -0.00427    0.00357
C5    1    0.372710    0.354146    0.109122    11.00000    0.04431    0.03480 =
         0.05107   -0.00765   -0.00704    0.01137
AFIX  43
H5    2    0.238522    0.350899    0.127222    11.00000   -1.20000
AFIX   0
C6    1    0.427876    0.239334    0.086358    11.00000    0.04270    0.04052 =
         0.03669    0.00942   -0.01463   -0.00459
C7    1    0.278802    0.124222    0.091062    11.00000    0.06301    0.04541 =
         0.06004   -0.00335   -0.00650   -0.00175
AFIX  43
H7    2    0.141931    0.119583    0.108781    11.00000   -1.20000
AFIX   0
C8    1    0.334557    0.017755    0.069475    11.00000    0.07557    0.04571 =
         0.04371   -0.00942   -0.02134    0.02101
AFIX  43
H8    2    0.237176   -0.058130    0.073142    11.00000   -1.20000
AFIX   0
C9    1    0.540530    0.023929    0.041656    11.00000    0.05700    0.03874 =
         0.04906   -0.01286   -0.01557    0.01164
C10   1    0.693234    0.132067    0.035504    11.00000    0.06054    0.04977 =
         0.05579   -0.01887   -0.01471    0.00884
AFIX  43
H10   2    0.828235    0.134209    0.017497    11.00000   -1.20000
AFIX   0
C11   1    0.787043   -0.100543   -0.004028    11.00000    0.05798    0.05119 =
         0.06523   -0.00849   -0.00500   -0.00166
AFIX  33
H11A  2    0.787051   -0.184556   -0.014845    11.00000   -1.50000
H11B  2    0.962454   -0.084774    0.007242    11.00000   -1.50000
H11C  2    0.754393   -0.037179   -0.022567    11.00000   -1.50000
AFIX   0
C12   1    0.462384    0.583387    0.127773    11.00000    0.02419    0.03421 =
         0.04470   -0.00458   -0.00423    0.00197
AFIX  13
H12   2    0.263543    0.587553    0.132347    11.00000   -1.20000
AFIX   0
C13   1    0.552981    0.713906    0.111235    11.00000    0.06396    0.03835 =
         0.03744    0.00544   -0.00779   -0.00051
AFIX  33
H13A  2    0.507936    0.781967    0.127880    11.00000   -1.50000
H13B  2    0.458747    0.727547    0.088529    11.00000   -1.50000
H13C  2    0.748338    0.712990    0.107059    11.00000   -1.50000
AFIX   0
C14   1    0.609619    0.564664    0.165099    11.00000    0.03844    0.01534 =
         0.04369   -0.00049   -0.00134    0.00063
C15   1    0.650488    0.607903    0.247178    11.00000    0.02443    0.03306 =
         0.03826    0.00152    0.00646    0.00289
C16   1    0.838523    0.578788    0.278940    11.00000    0.03122    0.02059 =
         0.03807   -0.01084    0.00599   -0.00213
C17   1    0.999093    0.679689    0.293470    11.00000    0.03397    0.02127 =
         0.04119    0.00058    0.01430    0.00710
C18   1    1.190275    0.654505    0.321351    11.00000    0.03347    0.02389 =
         0.05131   -0.00546   -0.01022   -0.00350
AFIX  43
H18   2    1.299193    0.720536    0.330544    11.00000   -1.20000
AFIX   0
C19   1    1.216861    0.528653    0.335414    11.00000    0.03097    0.03829 =
         0.03556    0.00218   -0.00113    0.00223
AFIX  43
H19   2    1.343714    0.511742    0.353824    11.00000   -1.20000
AFIX   0
C20   1    1.052116    0.429465    0.321613    11.00000    0.04094    0.02690 =
         0.04164   -0.00309   -0.00421    0.00130
AFIX  43
H20   2    1.068841    0.347040    0.331163    11.00000   -1.20000
AFIX   0
C21   1    0.864490    0.452697    0.293897    11.00000    0.03334    0.02423 =
         0.04084   -0.00006    0.00299    0.00130
AFIX  43
H21   2    0.755437    0.386160    0.285031    11.00000   -1.20000
AFIX   0
N1    3    0.439205    0.528632    0.192674    11.00000    0.01636    0.02884 =
         0.04601    0.00116   -0.00336    0.00306
N2    3    0.554939    0.503816    0.227762    11.00000    0.03164    0.02647 =
         0.04269   -0.00077   -0.01054   -0.00405
O1    4    0.571937   -0.093192    0.023222    11.00000    0.06232    0.03789 =
         0.05390   -0.01027   -0.00182    0.00255
O2    4    0.862456    0.576101    0.168634    11.00000    0.02167    0.04646 =
         0.06003    0.00276   -0.00592    0.00037
O3    4    0.584977    0.721669    0.239225    11.00000    0.03448    0.02167 =
         0.04956    0.00376   -0.00188    0.00598
O4    4    0.980788    0.805753    0.281508    11.00000    0.04334    0.02147 =
         0.05173   -0.00320   -0.00805   -0.00645
H4    2    0.851023    0.796999    0.267315    11.00000    0.05171
H1N   2    0.260397    0.520864    0.192442    11.00000    0.02740
H2N   2    0.635962    0.430785    0.229453    11.00000    0.06296
HKLF    4
REM  SS-76     P 21 21 21
REM R1 =  0.0839 for   1169 Fo > 4sig(Fo)  and  0.1608 for all   2303 data
REM    257 parameters refined using      3 restraints
END
WGHT      0.0587      0.0000
REM Highest difference peak  0.298,  deepest hole -0.241,  1-sigma level  0.058
Q1    1   0.8171  0.2505  0.0320  11.00000  0.05    0.30
Q2    1   0.2394  0.2252  0.1133  11.00000  0.05    0.30
Q3    1   0.3994  0.3797  0.1731  11.00000  0.05    0.25
Q4    1   1.1867  0.5995  0.3327  11.00000  0.05    0.23
Q5    1   0.5811  0.7435  0.2281  11.00000  0.05    0.22
;
