# Supplementary material for: 2-Hy­droxy-N′-[2-(6-meth­oxy­naphthalen-2-yl)propano­yl]benzohydrazide
Source: Acta Crystallogr Sect E Struct Rep Online. 2012 Mar 31;68(Pt 4):o1251–2. doi: 10.1107/S1600536812012731 (PMC3344180; doi:10.1107/S1600536812012731)
Supplement: Supplementary file 2 [file e-68-o1251-Isup2.hkl]

# 
# h,k,l, Fc-squared, Fo-squared, sigma(Fo-squared) and status flag 
# 
data_I
_shelx_title ' SS-76     P 21 21 21' 
_shelx_refln_list_code          4 
_shelx_F_calc_maximum      122.45 
_exptl_crystal_F_000       768.00 
_reflns_d_resolution_high  0.7762 
 
loop_ 
 _symmetry_equiv_pos_as_xyz 
 'x, y, z' 
 '-x+1/2, -y, z+1/2' 
 'x+1/2, -y+1/2, -z' 
 '-x, y+1/2, -z+1/2' 
 
_cell_length_a     4.8510 
_cell_length_b    10.4070 
_cell_length_c    36.6500 
_cell_angle_alpha  90.000 
_cell_angle_beta   90.000 
_cell_angle_gamma  90.000 
 
_shelx_F_squared_multiplier     1.000 
 
loop_ 
 _refln_index_h 
 _refln_index_k 
 _refln_index_l 
 _refln_F_squared_calc 
 _refln_F_squared_meas 
 _refln_F_squared_sigma 
 _refln_observed_status 
   2   0   0      981.10      990.46     26.13 o 
   4   0   0        2.97       14.75      9.66 o 
   1   1   0     1609.17     1414.03     16.34 o 
   2   1   0      626.33      632.70     13.54 o 
   3   1   0        0.64       20.38      7.27 o 
   4   1   0       33.82       25.35     11.39 o 
   0   2   0    11480.04    10185.47    185.69 o 
   1   2   0     1510.85     1423.40     27.25 o 
   2   2   0      252.34      234.08     10.25 o 
   3   2   0       78.76       96.36     18.51 o 
   4   2   0        1.06       17.38     12.28 o 
   1   3   0      849.22      827.82     14.98 o 
   2   3   0      261.74      256.48     16.36 o 
   3   3   0        6.71        8.34      3.21 o 
   4   3   0      264.13      244.59     51.47 o 
   0   4   0      289.54      352.98     50.61 o 
   1   4   0       25.42       27.24     10.87 o 
   2   4   0     2251.56     2063.30    141.14 o 
   3   4   0        8.57        9.67      4.39 o 
   4   4   0        4.39       50.51     36.50 o 
   5   4   0        4.22       31.58     26.38 o 
   1   5   0       14.82       22.32      6.57 o 
   2   5   0      189.06      178.70     11.97 o 
   3   5   0      207.03      226.18     30.21 o 
   4   5   0       36.26       18.64     16.85 o 
   1   6   0     2120.27     2176.18    155.90 o 
   2   6   0        9.40       19.77      5.61 o 
   1   7   0      467.88      559.88     59.31 o 
   2   7   0        7.55       30.97     15.07 o 
   0   8   0        7.01       35.05     18.44 o 
   1   8   0      177.14      216.02     34.82 o 
   3   8   0       12.88       -1.72     12.81 o 
   5   8   0       48.51       59.52     52.09 o 
   1   9   0       37.33       80.29     32.31 o 
   0  10   0        1.41        0.83     10.14 o 
   1  10   0      301.62      363.96    117.44 o 
   1  11   0        7.68       17.44     18.37 o 
   1  12   0        6.81       -2.25     11.08 o 
   1  13   0        1.93       42.32     39.19 o 
   1   0   1     3280.05     2921.66     27.37 o 
   2   0   1       31.64       35.46      5.38 o 
   3   0   1      160.58      165.17     10.71 o 
   4   0   1      104.62      209.13     34.18 o 
   1   1   1     1323.80     1287.14     13.53 o 
   2   1   1      722.08      723.73      8.54 o 
   3   1   1     1148.36     1158.98     35.53 o 
   4   1   1        2.30       11.58      7.64 o 
   0   2   1     7195.58     7102.82     75.84 o 
   1   2   1     1055.54      897.56     26.21 o 
   2   2   1      280.19      269.10      8.72 o 
   3   2   1     1100.34     1156.47     41.01 o 
   4   2   1      114.48       96.21     38.72 o 
   0   3   1     1495.04     1533.11     23.19 o 
   1   3   1       88.75       84.81      7.05 o 
   2   3   1      824.18      766.80     23.84 o 
   3   3   1        3.88        5.36      4.90 o 
   4   3   1      133.69      149.61     24.54 o 
   0   4   1      710.72      761.24     25.95 o 
   1   4   1     2816.91     2930.38     84.69 o 
   2   4   1      163.49      154.17     14.30 o 
   3   4   1      103.02       98.69     14.92 o 
   4   4   1       63.35       48.79     36.90 o 
   5   4   1       60.56       99.73     76.95 o 
   0   5   1      802.59      790.32     38.97 o 
   1   5   1       58.68       59.06      7.73 o 
   2   5   1      650.88      630.48     21.11 o 
   3   5   1       41.20       29.05     22.04 o 
   4   5   1       39.85      132.54     46.70 o 
   0   6   1      195.34      217.48     18.17 o 
   1   6   1       93.14       91.41      9.58 o 
   2   6   1      151.37      137.77     13.32 o 
   0   7   1      442.33      365.77     56.39 o 
   1   7   1      589.61      628.86     48.08 o 
   2   7   1       32.97       30.80      8.74 o 
   3   7   1       12.80       35.08     29.53 o 
   0   8   1      231.01      246.05     41.16 o 
   1   8   1     1180.93     1368.65    102.08 o 
   2   8   1       10.75       26.38     21.20 o 
   3   8   1        8.07       21.85     13.84 o 
   5   8   1        4.82       48.19     42.30 o 
   0   9   1     2134.29     2529.06    506.76 o 
   1   9   1      514.73      500.35     71.03 o 
   3   9   1       34.07       18.06     18.25 o 
   4   9   1        8.72       34.82     30.75 o 
   0  10   1       38.01       35.30     27.69 o 
   1  10   1       10.31       33.73     12.81 o 
   2  10   1       16.88       61.40     53.39 o 
   0  11   1       31.87       31.29     19.63 o 
   1  11   1       33.11       30.97     29.49 o 
   2  11   1        3.72       23.18     24.05 o 
   0  12   1        2.61       15.68     14.56 o 
   2  12   1        5.03       36.33     31.29 o 
   1  13   1        9.52       37.52     24.92 o 
   1   0   2     2251.90     1990.70     19.28 o 
   2   0   2     2976.97     2888.64     46.36 o 
   3   0   2        0.34       15.41      8.25 o 
   4   0   2      134.66      130.27     31.00 o 
   1   1   2     1852.91     1879.01     18.87 o 
   2   1   2     1088.73     1114.52     30.99 o 
   3   1   2     1057.70     1138.70     39.76 o 
   4   1   2       73.49       62.09     31.02 o 
   0   2   2       80.65       88.18      5.42 o 
   1   2   2      927.56      894.22     13.88 o 
   2   2   2      210.30      209.30      7.54 o 
   3   2   2      380.61      381.76     24.99 o 
   0   3   2       40.84       31.61      6.65 o 
   1   3   2      290.71      292.39     11.41 o 
   2   3   2      530.39      465.53     17.15 o 
   3   3   2       25.16       34.81     11.04 o 
   4   3   2      152.92      199.08     30.95 o 
   0   4   2     1350.51     1226.79     42.54 o 
   1   4   2      193.50      217.00     12.49 o 
   2   4   2      472.64      449.12     23.62 o 
   3   4   2       31.76       31.04      9.61 o 
   4   4   2       43.92       63.04     30.67 o 
   0   5   2       25.51       11.24     17.48 o 
   1   5   2     1639.82     1685.33     72.01 o 
   2   5   2       82.74       83.17      8.90 o 
   3   5   2       13.05       27.53     11.06 o 
   4   5   2       37.16       89.77     32.01 o 
   0   6   2       88.75      125.39     12.77 o 
   1   6   2      501.85      497.04     23.05 o 
   2   6   2      451.51      431.22     32.21 o 
   3   6   2      140.75      117.25     30.45 o 
   4   6   2      133.56      202.93     68.76 o 
   0   7   2      410.89      443.10     53.27 o 
   1   7   2      592.90      571.96     41.56 o 
   2   7   2        8.57       14.20      6.05 o 
   4   7   2        2.37       32.94     29.24 o 
   0   8   2     1235.46     1348.75    298.63 o 
   1   8   2      207.18      225.16     37.02 o 
   2   8   2       35.18       12.54     14.36 o 
   3   8   2       39.81       21.19     14.36 o 
   4   8   2       11.78       25.14     20.78 o 
   5   8   2        0.59       28.24     26.38 o 
   0   9   2        7.50       57.82     29.90 o 
   1   9   2      457.38      454.54     52.92 o 
   3   9   2       58.94       79.99     51.90 o 
   4   9   2       11.57       44.68     36.68 o 
   0  10   2       54.38      115.10     40.31 o 
   1  10   2       48.94       64.56     15.88 o 
   2  10   2       63.88       37.28     23.66 o 
   3  10   2       38.52       35.08     22.83 o 
   4  10   2        4.89       32.32     31.61 o 
   0  11   2        2.57       23.70     18.40 o 
   1  11   2       24.07        1.07     12.82 o 
   2  11   2       30.07       42.52     24.06 o 
   0  12   2        5.39       36.76     19.47 o 
   1  12   2        0.76       16.63     17.10 o 
   2  12   2       70.49      171.07    141.95 o 
   1  13   2        9.91       32.15     23.29 o 
   1   0   3    14130.91    14693.59    123.91 o 
   2   0   3      936.21      906.39     19.64 o 
   3   0   3        7.25       15.49     13.49 o 
   4   0   3       24.88       31.64     16.57 o 
   0   1   3       10.18       23.24      4.66 o 
   1   1   3    14423.97    14343.63    113.29 o 
   2   1   3      164.65      152.31      6.33 o 
   3   1   3      105.98      122.86      7.76 o 
   4   1   3      250.23      324.66     52.30 o 
   5   1   3       11.17       52.28     42.42 o 
   0   2   3      546.96      495.02     10.83 o 
   1   2   3     4232.00     3851.12     49.15 o 
   2   2   3      116.13      113.48      7.02 o 
   3   2   3      204.07      233.43     15.62 o 
   0   3   3     1205.06     1107.14     61.14 o 
   1   3   3      580.21      526.93     19.27 o 
   2   3   3     1446.69     1338.20     66.25 o 
   3   3   3      196.74      168.78     15.00 o 
   4   3   3      107.41      117.41     28.99 o 
   5   3   3       17.63       37.78     32.81 o 
   0   4   3      201.69      227.45     40.01 o 
   1   4   3      213.12      223.96     14.57 o 
   2   4   3      221.92      208.67     12.58 o 
   3   4   3       41.41       42.66      7.28 o 
   4   4   3       41.64       53.44     26.20 o 
   0   5   3     3145.39     3297.15    137.48 o 
   1   5   3      152.24      201.82     14.38 o 
   2   5   3      459.62      457.96     31.49 o 
   3   5   3       29.64       15.00      7.67 o 
   4   5   3      135.86      172.01     56.83 o 
   5   5   3        3.18       34.87     22.38 o 
   0   6   3       77.26      126.29     20.70 o 
   1   6   3      142.65      171.80     12.55 o 
   2   6   3       47.31       42.89      5.76 o 
   3   6   3        6.60        3.98      9.47 o 
   4   6   3      208.16      238.76     79.02 o 
   5   6   3       42.87       47.12     36.12 o 
   0   7   3        2.18       11.33      5.53 o 
   1   7   3       74.98       85.50     11.17 o 
   2   7   3       41.06       26.66     10.73 o 
   3   7   3       85.78       68.00     46.68 o 
   0   8   3       53.01      101.63     23.99 o 
   1   8   3      292.99      342.83     25.96 o 
   2   8   3       74.49       87.18     59.46 o 
   0   9   3       47.25       29.22     23.97 o 
   1   9   3       60.61       62.21     30.03 o 
   3   9   3       59.57       75.06     51.03 o 
   0  10   3        0.25       19.64     19.27 o 
   1  10   3       34.05       36.09     14.52 o 
   2  10   3       47.09       58.68     50.75 o 
   4  10   3       12.10       50.27     31.84 o 
   0  11   3       32.96       27.99     17.22 o 
   1  11   3        2.81       45.09     41.94 o 
   2  11   3        5.21        0.69     25.01 o 
   0  12   3        0.54       -8.19     10.24 o 
   1  12   3        5.56       49.33     18.99 o 
   2  12   3       21.54       30.11     25.11 o 
   0  13   3       91.36      125.37    103.72 o 
   1  13   3       26.96       60.71     51.99 o 
   1   0   4       59.51       56.23      8.24 o 
   2   0   4      125.06      119.41      9.48 o 
   3   0   4        0.98        6.47      3.62 o 
   4   0   4       23.24       29.39     22.52 o 
   6   0   4        2.65       30.06     24.63 o 
   0   1   4      605.31      671.76     10.80 o 
   1   1   4     3303.19     3133.46     25.72 o 
   2   1   4     1252.14     1268.01     34.94 o 
   3   1   4       36.67       35.88      3.99 o 
   4   1   4      193.04      186.57     21.98 o 
   5   1   4       32.54       27.72     13.22 o 
   0   2   4       30.01       36.34      5.41 o 
   1   2   4      188.34      178.90      9.08 o 
   2   2   4      193.35      177.84     13.44 o 
   3   2   4      436.91      432.46     18.89 o 
   4   2   4      140.76      207.00     34.11 o 
   0   3   4     1093.93     1091.91     47.94 o 
   1   3   4      793.61      747.35     14.85 o 
   2   3   4      333.78      360.06     32.02 o 
   3   3   4       24.99       31.56      9.63 o 
   4   3   4      117.26      136.62     32.63 o 
   0   4   4      109.38       81.20     25.57 o 
   1   4   4      353.95      365.81     17.95 o 
   2   4   4      352.84      354.05     22.66 o 
   3   4   4       36.79       31.99      7.04 o 
   4   4   4       16.78       33.36     18.21 o 
   5   4   4       19.50       43.81     24.20 o 
   0   5   4       15.48       16.94     21.90 o 
   1   5   4      285.35      202.61     23.76 o 
   2   5   4      527.73      469.01     48.64 o 
   3   5   4       10.57       21.26      6.93 o 
   4   5   4       10.91       21.53     13.55 o 
   5   5   4       15.84        0.44     10.64 o 
   0   6   4        0.01       20.16      9.12 o 
   1   6   4      221.88      246.50     17.73 o 
   2   6   4      555.87      572.07     53.61 o 
   3   6   4      242.47      305.13     69.40 o 
   4   6   4      124.41      139.90     48.30 o 
   5   6   4       55.32       58.11     50.09 o 
   0   7   4       55.14       62.43     19.49 o 
   1   7   4      651.12      696.77     56.34 o 
   2   7   4      102.28      145.95     43.19 o 
   4   7   4       31.63       80.93     52.18 o 
   0   8   4       22.65       38.85     19.24 o 
   1   8   4      240.65      241.51     23.14 o 
   2   8   4      233.09      260.97     52.99 o 
   3   8   4       27.01       58.88     26.71 o 
   0   9   4      664.58      645.55    138.84 o 
   1   9   4      253.80      248.46     30.60 o 
   2   9   4       50.76       51.56     41.12 o 
   3   9   4       97.19      107.39     69.55 o 
   4   9   4       16.63       35.43     21.26 o 
   0  10   4      544.44      548.47    175.97 o 
   1  10   4      318.27      306.42     70.81 o 
   3  10   4        1.67       40.12     20.11 o 
   0  11   4       30.63       40.86     21.54 o 
   1  11   4       61.98       85.19     56.13 o 
   2  11   4       33.90       42.66     14.11 o 
   0  12   4        4.53        2.13     11.14 o 
   1  12   4       37.86       94.72     80.70 o 
   2  12   4        5.91       44.82     36.14 o 
   0  13   4        0.12       41.82     38.77 o 
   1  13   4       66.68      120.13     70.08 o 
   1   0   5     5075.85     5126.47     63.68 o 
   2   0   5     1034.83      957.90     63.65 o 
   3   0   5      865.33      938.95     45.83 o 
   4   0   5       34.61       59.15     30.04 o 
   0   1   5      648.09      615.45     11.03 o 
   1   1   5      600.93      538.42      9.27 o 
   2   1   5      428.72      428.21     25.51 o 
   3   1   5      452.51      470.04     19.37 o 
   4   1   5      292.20      311.11     48.10 o 
   5   1   5       30.18       38.58     32.28 o 
   0   2   5      802.73      738.05     45.09 o 
   1   2   5      688.44      625.50     12.18 o 
   2   2   5        9.67        9.62      3.78 o 
   3   2   5      161.77      158.23     11.83 o 
   4   2   5       79.09       92.94     29.51 o 
   5   2   5       98.56      146.95     98.12 o 
   0   3   5     9364.67     9022.80    142.85 o 
   1   3   5     1229.64     1216.24     25.66 o 
   2   3   5      199.30      231.70     15.65 o 
   3   3   5       63.51       83.14     14.27 o 
   4   3   5       38.35       89.86     59.29 o 
   0   4   5      845.57      756.85    119.34 o 
   1   4   5      560.13      589.25     27.74 o 
   2   4   5        9.73        7.49      4.84 o 
   3   4   5       25.27       26.80     10.12 o 
   4   4   5       58.32       39.06     28.20 o 
   5   4   5       48.53       58.62     31.98 o 
   0   5   5     2897.83     3080.87    157.59 o 
   1   5   5      156.18      192.26     19.03 o 
   2   5   5      582.09      584.74     36.91 o 
   3   5   5       41.47       32.38     12.45 o 
   4   5   5       75.67       54.63     42.58 o 
   5   5   5       72.08       71.73     37.13 o 
   0   6   5       63.62       69.56     22.74 o 
   1   6   5      154.00      158.39     12.31 o 
   2   6   5      240.43      260.59     36.43 o 
   3   6   5       73.35       92.51     65.57 o 
   4   6   5        2.49       11.15     10.78 o 
   5   6   5       56.01       35.12     28.12 o 
   0   7   5      122.92      110.61     16.89 o 
   1   7   5       67.73       83.56     22.44 o 
   2   7   5        2.24       23.93     14.29 o 
   4   7   5       29.29       68.68     46.40 o 
   5   7   5       27.09       63.13     54.65 o 
   0   8   5       29.81       22.02     18.92 o 
   1   8   5      704.63      722.38     67.40 o 
   2   8   5      227.57      173.64     89.90 o 
   3   8   5       74.04       43.09     16.14 o 
   4   8   5       12.84        3.47     10.94 o 
   0   9   5      726.14      611.20     98.33 o 
   1   9   5       40.06       82.12     26.17 o 
   3   9   5        2.90      -12.14     12.14 o 
   4   9   5       23.18       50.72     28.79 o 
   0  10   5      299.42      413.02    133.65 o 
   1  10   5       75.15      137.34     45.77 o 
   2  10   5       69.78      106.65     74.08 o 
   3  10   5       20.29       55.49     28.75 o 
   4  10   5       51.83       50.42     45.14 o 
   0  11   5        3.17       26.50     17.56 o 
   1  11   5       72.19      122.28     78.19 o 
   3  11   5       39.44       38.72     24.83 o 
   0  12   5        0.30        7.93     21.68 o 
   1  12   5       12.85       53.26     31.14 o 
   2  12   5       10.35       36.58     32.85 o 
   0  13   5        0.32       26.62     26.89 o 
   0   0   6     2156.73     1796.04     39.16 o 
   1   0   6     2178.86     2264.49     60.95 o 
   2   0   6      213.24      286.36     27.12 o 
   3   0   6       36.89       42.75     15.63 o 
   4   0   6        2.39        7.34      8.08 o 
   0   1   6     6519.46     6566.78     84.76 o 
   1   1   6    12536.19    13016.42    114.17 o 
   2   1   6     1136.85     1115.64     39.69 o 
   3   1   6      164.80      169.36      8.71 o 
   4   1   6       79.00      115.38     32.11 o 
   0   2   6     6201.26     6274.85    117.07 o 
   1   2   6     1114.31     1222.64     32.34 o 
   2   2   6      664.19      736.83     31.27 o 
   3   2   6      206.18      215.06     13.17 o 
   4   2   6      166.80      275.07     60.27 o 
   0   3   6      210.47      207.11     33.09 o 
   1   3   6       15.95       35.07      6.52 o 
   2   3   6       17.44       17.13     11.00 o 
   3   3   6       85.34      106.12     10.70 o 
   4   3   6      125.30      169.37     37.41 o 
   5   3   6       49.64       96.31     61.75 o 
   0   4   6     3493.61     3716.07     74.88 o 
   1   4   6     2482.08     2460.07     81.66 o 
   2   4   6      529.44      565.88     38.03 o 
   3   4   6      187.41      174.40     21.85 o 
   4   4   6       12.40       38.60     30.78 o 
   5   4   6        9.95       15.12     13.69 o 
   0   5   6     1614.46     1832.79    108.21 o 
   1   5   6      543.97      571.73     37.88 o 
   2   5   6      248.16      202.83     23.48 o 
   3   5   6      202.54      175.68     29.39 o 
   4   5   6      124.49       99.04     39.69 o 
   5   5   6       22.20       23.40      7.99 o 
   0   6   6      302.27      344.56     33.64 o 
   1   6   6       19.97       16.44      4.06 o 
   2   6   6      138.09      172.39     27.38 o 
   3   6   6      148.53      102.12     71.40 o 
   4   6   6       11.10       28.12     26.87 o 
   5   6   6       33.22       21.51     14.75 o 
   0   7   6      191.78      188.80     22.71 o 
   1   7   6      403.44      351.82     44.18 o 
   2   7   6      160.18      159.25     40.02 o 
   3   7   6      293.88      304.04     97.98 o 
   4   7   6       40.08       10.88     17.59 o 
   5   7   6       61.43       61.65     34.80 o 
   0   8   6     1046.12     1025.90    107.11 o 
   1   8   6      773.06      746.33     63.90 o 
   2   8   6      121.10      118.90     17.67 o 
   3   8   6       64.65       66.64     18.09 o 
   4   8   6       92.01       41.65     20.56 o 
   0   9   6      224.76      192.11     41.46 o 
   1   9   6      304.46      363.19     52.19 o 
   2   9   6       16.31       20.91     14.38 o 
   0  10   6       60.55       46.92     18.80 o 
   1  10   6       88.82      131.59     34.65 o 
   2  10   6        6.13       29.53     19.61 o 
   3  10   6       54.84       66.76     51.22 o 
   4  10   6        3.25       -1.26     11.17 o 
   0  11   6        1.82       19.66     13.55 o 
   1  11   6       35.11       63.98     33.63 o 
   2  11   6       61.15       44.35     23.98 o 
   0  12   6       74.48       54.60     21.50 o 
   1  12   6       14.70       21.11     22.01 o 
   2  12   6        8.62       36.45     31.13 o 
   1  13   6       21.66       64.87     55.82 o 
   1   0   7     6565.49     6998.48     97.71 o 
   2   0   7     1301.00     1482.99     83.03 o 
   3   0   7      103.63      105.04     10.86 o 
   4   0   7       16.52       28.42     21.80 o 
   0   1   7    14993.91    14951.00    444.22 o 
   1   1   7     7603.02     7834.42     70.55 o 
   2   1   7     1512.12     1578.57     54.05 o 
   3   1   7        7.12        6.98      3.67 o 
   4   1   7      135.87      119.71     23.79 o 
   5   1   7       50.03       80.30     53.84 o 
   0   2   7       31.80       21.28      9.22 o 
   1   2   7     1035.26     1068.81     14.74 o 
   2   2   7      300.74      315.32     12.97 o 
   3   2   7      137.83      136.77     10.12 o 
   4   2   7       29.70       36.84     28.16 o 
   5   2   7       99.01       95.59     60.58 o 
   6   2   7       20.93       37.67     32.63 o 
   0   3   7     1350.41     1428.84     34.67 o 
   1   3   7      757.94      703.31     26.30 o 
   2   3   7      303.96      339.65     31.15 o 
   3   3   7     1385.41     1492.90    328.65 o 
   4   3   7       59.64       48.16     34.82 o 
   5   3   7       29.70       96.72     62.47 o 
   0   4   7      333.44      360.26     28.09 o 
   1   4   7      200.34      218.34     14.55 o 
   2   4   7       19.48       30.76     15.69 o 
   3   4   7      190.88      167.92     23.61 o 
   4   4   7        6.42       30.34     17.57 o 
   5   4   7        6.24        9.79     10.13 o 
   0   5   7       85.81       82.36     11.30 o 
   1   5   7      591.63      532.06     34.64 o 
   2   5   7       18.09       -7.04     10.58 o 
   3   5   7       90.77       88.14     29.41 o 
   4   5   7      555.40      514.16    172.94 o 
   5   5   7       26.93       29.92     18.21 o 
   0   6   7      376.63      373.47     89.81 o 
   1   6   7       82.24       86.33     12.59 o 
   2   6   7       88.77      108.37     37.70 o 
   3   6   7       54.63       71.06     53.28 o 
   5   6   7       19.46       16.37      9.50 o 
   0   7   7      139.36      133.91     73.68 o 
   1   7   7       31.57       32.41      6.30 o 
   2   7   7      205.63      217.24     32.37 o 
   3   7   7      321.83      376.67    120.66 o 
   4   7   7       73.40       91.28     58.84 o 
   5   7   7       43.79       18.25     18.37 o 
   0   8   7     2941.15     2976.79    374.12 o 
   1   8   7      183.78      196.67     24.66 o 
   2   8   7      241.32      182.11     33.94 o 
   3   8   7       20.01       28.04     14.12 o 
   4   8   7       19.22       29.56     20.83 o 
   0   9   7      437.77      436.82     87.10 o 
   1   9   7      596.96      604.12     95.24 o 
   3   9   7       88.35      158.72    100.89 o 
   4   9   7       21.76       62.53     54.14 o 
   0  10   7        0.72       23.97     12.62 o 
   1  10   7       13.84       37.47     20.91 o 
   2  10   7       23.96       52.23     28.68 o 
   3  10   7       13.39       27.47     23.80 o 
   0  11   7       27.59       40.38     25.34 o 
   1  11   7       52.07       99.67     64.78 o 
   2  11   7        6.30       28.36     35.07 o 
   3  11   7       69.89      103.73     88.40 o 
   0  12   7        7.38       25.31     18.14 o 
   1  12   7        1.46       10.80     14.34 o 
   2  12   7       81.51      103.89     88.14 o 
   0  13   7       47.79       94.69     80.65 o 
   1  13   7        2.15       35.29     35.95 o 
   0   0   8     2551.05     2320.71     50.92 o 
   1   0   8    14408.25    15247.32    285.05 o 
   2   0   8      785.04      765.24     49.97 o 
   3   0   8      219.55      219.75     19.68 o 
   4   0   8        1.01        8.87      6.42 o 
   1   1   8     2320.08     2316.50     31.66 o 
   2   1   8     2426.93     2561.03     95.73 o 
   3   1   8      354.67      411.90     23.14 o 
   4   1   8      438.85      419.21     73.48 o 
   5   1   8       81.38       68.51     29.87 o 
   0   2   8     3168.59     3168.39     49.92 o 
   1   2   8      736.70      658.73     11.68 o 
   2   2   8      189.47      197.47     13.81 o 
   3   2   8       72.90       79.10      9.58 o 
   4   2   8       32.32       29.31     12.06 o 
   5   2   8       94.92       72.25     33.35 o 
   0   3   8       40.02       40.65     10.85 o 
   1   3   8     1084.19     1021.40     14.38 o 
   2   3   8       71.12       49.56      8.72 o 
   3   3   8       81.19       69.69     14.50 o 
   4   3   8      284.38      387.24     79.97 o 
   5   3   8      102.35       56.55     47.45 o 
   0   4   8     1422.31     1277.55     77.17 o 
   1   4   8     2235.77     2247.79     87.15 o 
   2   4   8       58.74       34.51     12.39 o 
   3   4   8      164.10      139.02     36.93 o 
   4   4   8       81.52       95.75     35.25 o 
   5   4   8       12.60       22.25     20.97 o 
   0   5   8     3422.62     3613.96    229.45 o 
   1   5   8      304.13      316.06     28.68 o 
   2   5   8      190.00      198.08     25.38 o 
   3   5   8      277.40      289.65     30.38 o 
   4   5   8       11.85      132.37     46.63 o 
   5   5   8      140.03      201.76    141.46 o 
   0   6   8      628.41      642.92     76.46 o 
   1   6   8      154.52      209.60     27.44 o 
   2   6   8      123.00      115.77     25.62 o 
   3   6   8      257.31      240.05     37.18 o 
   5   6   8        5.62       12.74      8.44 o 
   0   7   8      305.16      279.63     38.60 o 
   1   7   8      195.28      203.18     26.18 o 
   2   7   8      198.34      214.17     31.66 o 
   3   7   8      357.35      352.32    111.97 o 
   4   7   8      188.67      162.42    100.86 o 
   5   7   8        0.97       14.13     17.09 o 
   0   8   8       44.88       41.47     40.56 o 
   1   8   8      516.29      552.78     66.06 o 
   2   8   8      246.25      292.98     39.58 o 
   4   8   8       40.40       30.49     11.64 o 
   0   9   8      343.29      371.90     75.08 o 
   1   9   8      300.75      270.83     47.16 o 
   2   9   8      111.38      199.17     67.46 o 
   3   9   8      110.34      208.84    128.85 o 
   4   9   8       58.39       59.04     45.47 o 
   0  10   8      536.98      570.44    205.25 o 
   1  10   8      113.19       83.80     34.43 o 
   2  10   8       28.59       62.40     33.51 o 
   3  10   8       46.19       18.25     14.72 o 
   4  10   8       21.99       95.91     80.96 o 
   0  11   8        9.13       32.03     27.81 o 
   1  11   8       65.08       79.89     40.04 o 
   2  11   8       28.01       33.30     16.55 o 
   3  11   8       23.12       78.53     67.13 o 
   0  12   8        2.65       18.50     12.46 o 
   1  12   8        2.76       11.00     10.50 o 
   2  12   8        1.73       43.82     36.86 o 
   0  13   8       29.37       17.93     21.81 o 
   1   0   9     4433.97     4324.50     64.96 o 
   2   0   9     2247.33     2120.69    114.25 o 
   3   0   9        1.72       23.31     10.39 o 
   4   0   9       16.61       30.33     22.98 o 
   0   1   9      407.51      331.25     13.28 o 
   1   1   9     4115.08     4396.98     80.02 o 
   2   1   9      734.36      692.55     36.20 o 
   3   1   9      191.45      198.34     20.48 o 
   4   1   9        1.60        4.34      9.02 o 
   5   1   9       21.62        4.05      9.62 o 
   6   1   9       57.16       58.38     52.18 o 
   0   2   9      182.96      193.74     20.28 o 
   1   2   9     1020.55     1086.35     18.93 o 
   2   2   9      678.68      714.33     28.54 o 
   3   2   9       31.94       39.97      8.66 o 
   4   2   9       87.06      154.17     37.51 o 
   5   2   9       46.13       38.32     40.76 o 
   6   2   9       10.20        6.35     12.50 o 
   0   3   9     1259.39     1240.54     39.06 o 
   1   3   9      368.23      424.77     17.11 o 
   2   3   9      166.05      170.11     14.57 o 
   3   3   9      217.91      249.92     35.03 o 
   4   3   9      447.21      495.02    106.76 o 
   5   3   9       12.30       21.09     19.14 o 
   0   4   9      587.66      679.35     46.37 o 
   1   4   9     2361.93     2385.18     93.83 o 
   2   4   9       75.35       46.09     21.10 o 
   3   4   9      247.24      245.24     39.63 o 
   4   4   9      109.69      141.50     50.75 o 
   5   4   9        9.36        7.89     15.78 o 
   0   5   9       62.11      117.93     33.99 o 
   1   5   9      316.29      307.90     21.55 o 
   2   5   9      131.08       86.51     20.01 o 
   3   5   9      244.53      275.48     32.31 o 
   4   5   9      150.35      162.23     56.81 o 
   5   5   9       36.86       59.95     45.07 o 
   0   6   9      219.05      191.60     39.67 o 
   1   6   9      181.28      188.34     15.68 o 
   2   6   9        1.55       12.17     11.05 o 
   3   6   9       36.67       58.56     43.45 o 
   4   6   9       16.77       50.26     46.27 o 
   5   6   9       25.28       32.59     28.84 o 
   0   7   9      185.79      201.37     45.94 o 
   1   7   9       88.85      107.11     16.88 o 
   2   7   9      320.98      314.82     57.48 o 
   3   7   9      139.18      109.98     44.26 o 
   4   7   9      132.61       98.68     64.65 o 
   0   8   9       42.18       89.08     38.34 o 
   1   8   9      229.82      251.80     31.68 o 
   2   8   9      104.97       63.46     31.47 o 
   3   8   9       13.19       52.02     45.34 o 
   4   8   9        7.46       29.80     25.45 o 
   1   9   9      147.77      132.10     46.41 o 
   2   9   9       32.46       90.43     37.27 o 
   3   9   9        2.10       34.69     21.35 o 
   4   9   9        5.29       24.46     21.65 o 
   0  10   9       35.40       42.97     13.07 o 
   1  10   9      210.67      103.20     46.60 o 
   2  10   9       66.35       97.82     63.63 o 
   3  10   9      109.08       83.56     61.82 o 
   0  11   9      237.36      295.36    124.92 o 
   1  11   9        9.12       68.48     27.16 o 
   3  11   9       57.16       90.04     79.18 o 
   0  12   9       22.16       27.31     16.42 o 
   1  12   9       19.96       -0.99     10.34 o 
   2  12   9       30.28       74.09     46.06 o 
   0  13   9       32.84      119.72     99.21 o 
   0   0  10     1018.62      979.59     29.77 o 
   1   0  10     2232.05     2336.34     39.73 o 
   2   0  10      855.75      954.90     65.77 o 
   3   0  10      343.60      347.05     42.35 o 
   4   0  10      241.94      247.28     55.78 o 
   0   1  10       55.41       49.33      9.61 o 
   1   1  10     6818.72     7902.51    134.99 o 
   2   1  10      202.55      208.09     26.16 o 
   3   1  10      363.20      345.43     32.28 o 
   4   1  10      253.22      379.19     44.02 o 
   5   1  10        6.23       -4.14      8.58 o 
   6   1  10        8.38       14.28     15.27 o 
   0   2  10       12.51       34.17     10.87 o 
   1   2  10     1031.10     1032.56     43.11 o 
   2   2  10      281.93      280.21     17.88 o 
   3   2  10       32.79       41.41      6.14 o 
   4   2  10      447.06      541.59    107.99 o 
   5   2  10        4.34       12.31     14.06 o 
   0   3  10      964.50      874.86     40.14 o 
   1   3  10      311.85      314.32     26.74 o 
   2   3  10      114.75      114.45     23.92 o 
   3   3  10       47.38       45.10     22.59 o 
   4   3  10       13.83        3.10      5.80 o 
   5   3  10       16.28       46.55     36.62 o 
   0   4  10       52.35       61.94     26.42 o 
   1   4  10      174.63      199.74     12.68 o 
   2   4  10      116.88      117.54     38.69 o 
   3   4  10      579.36      649.59     53.77 o 
   4   4  10      192.21      250.43     85.49 o 
   5   4  10       24.72       18.88     14.11 o 
   0   5  10     3285.89     3410.01    261.77 o 
   1   5  10      633.01      753.36     48.53 o 
   2   5  10       64.42       59.15     14.10 o 
   3   5  10      208.09      190.77     32.24 o 
   4   5  10       73.73       82.46     37.84 o 
   5   5  10       23.27       22.83     12.74 o 
   0   6  10      175.60      191.02     58.30 o 
   1   6  10      127.11      121.53     13.94 o 
   2   6  10      116.18      121.71     26.66 o 
   3   6  10      197.54      351.52     76.39 o 
   4   6  10       73.86       39.74     34.82 o 
   5   6  10        5.36       49.60     28.99 o 
   0   7  10       85.82       94.70     25.78 o 
   1   7  10      237.52      236.20     31.01 o 
   2   7  10      273.33      270.73     54.52 o 
   3   7  10       64.25       42.03     35.29 o 
   0   8  10      279.46      261.66     35.33 o 
   1   8  10      429.71      439.30     54.68 o 
   2   8  10       72.19       78.05     31.51 o 
   3   8  10      230.05      223.64    147.89 o 
   4   8  10        7.17       24.54     14.12 o 
   0   9  10      255.53      252.92     87.30 o 
   1   9  10      645.84      630.06    105.95 o 
   2   9  10       51.64       36.86     13.55 o 
   3   9  10       10.36       -3.93     12.53 o 
   4   9  10       19.53       21.16     11.28 o 
   0  10  10       18.73       41.32     17.70 o 
   1  10  10      120.45       94.67     37.26 o 
   2  10  10      133.73      160.38     69.16 o 
   0  11  10        1.90       25.49     20.21 o 
   1  11  10       22.65       64.18     51.04 o 
   3  11  10        3.92       22.16     26.78 o 
   1  12  10       30.40       20.82     19.22 o 
   2  12  10       12.19       30.96     20.43 o 
   0  13  10       24.22       51.04     48.62 o 
   1   0  11       21.63       18.28      7.96 o 
   2   0  11     6882.18     7440.90    421.97 o 
   3   0  11      105.53       87.94     23.51 o 
   4   0  11       15.18       19.58     16.40 o 
   5   0  11        9.54       50.13     42.76 o 
   0   1  11      395.22      356.04     16.02 o 
   1   1  11      564.76      525.13     28.78 o 
   2   1  11     2959.25     3174.92    118.64 o 
   3   1  11       84.89       67.42     14.64 o 
   4   1  11        4.87       11.31     10.00 o 
   5   1  11       24.36       11.05     12.28 o 
   6   1  11       28.09       19.27     18.69 o 
   0   2  11     1729.34     1787.13     50.84 o 
   1   2  11     1571.19     1837.02     29.42 o 
   2   2  11       50.52       38.91      9.11 o 
   3   2  11      371.91      366.64     42.66 o 
   4   2  11      456.01      490.80     98.81 o 
   5   2  11       65.94       26.86     23.77 o 
   0   3  11     1534.99     1659.22     34.27 o 
   1   3  11      534.00      608.14     34.10 o 
   2   3  11       26.20       19.77      7.07 o 
   3   3  11      240.73      285.53     39.72 o 
   4   3  11      128.96      110.55     26.79 o 
   5   3  11       81.75      134.27    102.71 o 
   0   4  11     1069.22     1119.33     63.62 o 
   1   4  11      390.54      386.99     28.90 o 
   2   4  11       92.70       76.76     19.11 o 
   3   4  11      190.80      233.22     32.34 o 
   4   4  11      449.20      561.33    175.73 o 
   5   4  11       52.22       53.63     20.70 o 
   0   5  11      121.69      137.67     42.60 o 
   1   5  11      276.90      311.20     24.65 o 
   2   5  11       55.63       41.54      9.23 o 
   3   5  11      512.27      541.98     71.08 o 
   4   5  11       99.85       82.19     30.84 o 
   5   5  11       26.91       38.88     19.70 o 
   0   6  11      155.74      142.30     20.23 o 
   1   6  11       28.72       29.37     23.03 o 
   2   6  11       47.44       34.86      9.80 o 
   3   6  11      464.10      433.53     88.95 o 
   4   6  11       42.71       39.80     37.37 o 
   5   6  11       93.14       63.85     55.92 o 
   0   7  11       72.73       80.23     43.30 o 
   1   7  11       34.36       54.35     17.08 o 
   2   7  11      382.73      299.76     49.33 o 
   3   7  11      329.35      386.40    122.93 o 
   5   7  11        1.82       40.59     39.46 o 
   0   8  11       51.59       60.53     31.39 o 
   1   8  11       51.11       57.63     28.51 o 
   2   8  11       90.41       82.68     24.53 o 
   3   8  11       39.52       81.23     39.34 o 
   4   8  11        8.32        1.87     12.39 o 
   0   9  11      325.36      343.86     58.27 o 
   1   9  11      177.19      133.92     24.51 o 
   2   9  11        3.06       64.64     18.32 o 
   3   9  11       38.85       89.64     49.02 o 
   4   9  11        0.22       18.61     21.34 o 
   0  10  11       31.82       20.32      9.44 o 
   1  10  11      205.60      150.04     59.39 o 
   2  10  11        8.00       28.41     26.64 o 
   0  11  11        2.10       31.82     18.14 o 
   1  11  11       26.46       29.76     15.45 o 
   2  11  11       47.38       53.83     27.19 o 
   3  11  11        8.11       40.68     28.47 o 
   1  12  11       29.80       53.90     29.78 o 
   2  12  11       35.54       22.05     32.38 o 
   0  13  11        0.00       25.03     26.20 o 
   0   0  12      712.17      728.32     26.40 o 
   1   0  12      281.51      225.66     22.52 o 
   2   0  12     2467.02     2471.05    190.13 o 
   3   0  12       15.21       24.23      9.62 o 
   4   0  12      200.14      186.61     41.68 o 
   5   0  12        2.01       18.33     19.95 o 
   6   0  12       27.25       60.80     52.47 o 
   0   1  12      398.97      313.28     37.29 o 
   1   1  12      794.50      774.04     17.52 o 
   2   1  12      486.25      498.53     32.05 o 
   3   1  12      330.07      340.85     29.87 o 
   4   1  12       35.68       35.65     17.78 o 
   5   1  12        0.29       10.79     11.84 o 
   6   1  12       25.77       33.36     31.78 o 
   0   2  12      431.84      404.85     19.98 o 
   1   2  12       21.27       21.99      6.76 o 
   2   2  12      620.89      644.53     40.79 o 
   3   2  12       28.69       20.87      6.20 o 
   4   2  12       84.57       97.07     27.07 o 
   5   2  12      103.66      157.36     53.14 o 
   0   3  12     1913.91     2179.86    112.19 o 
   1   3  12        7.67       19.90     13.79 o 
   2   3  12       76.20       46.41     15.75 o 
   3   3  12       68.91       87.05     15.74 o 
   4   3  12       82.07       99.32     25.56 o 
   5   3  12       19.82       63.11     33.15 o 
   0   4  12       34.17       60.62     14.07 o 
   1   4  12      485.08      504.60     35.45 o 
   2   4  12      121.00      121.13     16.36 o 
   3   4  12      280.68      303.81     27.97 o 
   4   4  12       43.30       56.08     20.76 o 
   5   4  12       25.63       27.15     14.91 o 
   0   5  12       97.52       59.79     31.83 o 
   1   5  12       47.89       50.01     17.59 o 
   2   5  12       16.75       17.99      7.60 o 
   3   5  12       47.50       22.82     15.48 o 
   4   5  12      109.28      171.02     58.56 o 
   5   5  12       58.78       63.91     35.86 o 
   0   6  12      991.83     1134.91     85.59 o 
   1   6  12      112.56       75.90     12.48 o 
   2   6  12      207.22      187.57     22.93 o 
   3   6  12       87.34      123.04     30.79 o 
   4   6  12       72.39       80.38     36.94 o 
   5   6  12       38.79       43.73     21.68 o 
   0   7  12       10.53       29.54     20.60 o 
   1   7  12       59.13       48.02     17.35 o 
   2   7  12      253.98      234.02     43.37 o 
   3   7  12      157.77      201.30     70.05 o 
   4   7  12       24.72       46.47     28.02 o 
   5   7  12        4.63        5.71      9.02 o 
   0   8  12      106.51       24.99     42.79 o 
   1   8  12      294.26      288.41     36.62 o 
   2   8  12       90.73       79.66     23.50 o 
   3   8  12      234.15      216.52    143.30 o 
   4   8  12       57.59       56.41     19.53 o 
   0   9  12       31.80       35.57     20.38 o 
   1   9  12       78.11       64.93     25.43 o 
   2   9  12       53.80       45.75     34.73 o 
   3   9  12       18.81       66.92     34.95 o 
   4   9  12        4.93       32.20     19.89 o 
   0  10  12       21.54       13.11     13.60 o 
   1  10  12       36.42       23.56     15.24 o 
   2  10  12       99.22      106.65     40.87 o 
   3  10  12       15.67       38.73     31.29 o 
   0  11  12       39.60       38.40     21.67 o 
   1  11  12        7.29       41.08     24.68 o 
   2  11  12      186.81      217.21    117.13 o 
   3  11  12        4.30       24.37     19.04 o 
   0  12  12        3.39       22.72     23.76 o 
   1  12  12       63.14       35.80     28.08 o 
   2  12  12        2.35       27.72     26.80 o 
   1   0  13     2437.92     2409.27     42.23 o 
   2   0  13      222.64      271.27     34.37 o 
   3   0  13       72.41       66.18     38.28 o 
   4   0  13      192.86      157.68     37.85 o 
   5   0  13        0.27       31.28     28.22 o 
   6   0  13        3.26       11.69     13.20 o 
   0   1  13       31.09       55.14     16.00 o 
   1   1  13     1631.52     1611.64     29.69 o 
   2   1  13      600.04      697.91     43.43 o 
   3   1  13      626.58      680.99     76.29 o 
   4   1  13       47.22       28.39     18.54 o 
   5   1  13        9.31       55.85     46.57 o 
   0   2  13     1593.16     1460.07     38.24 o 
   1   2  13     1416.50     1359.56     51.45 o 
   2   2  13     1911.28     2224.10    120.19 o 
   3   2  13      422.31      413.21     50.43 o 
   4   2  13      188.82      213.06     26.92 o 
   5   2  13       37.14       16.51     15.79 o 
   0   3  13       74.88       30.16     34.13 o 
   1   3  13      629.51      667.62     28.74 o 
   2   3  13       17.09       13.77     10.67 o 
   3   3  13      197.31      220.56     33.01 o 
   4   3  13       37.23       26.81     47.24 o 
   5   3  13       19.41       38.19     21.83 o 
   0   4  13      776.76      739.83     68.67 o 
   1   4  13       19.01       15.83      9.04 o 
   2   4  13      520.55      533.93     43.01 o 
   3   4  13      352.46      373.53     33.74 o 
   4   4  13      173.31      166.84     56.43 o 
   5   4  13       30.96       50.19     18.77 o 
   0   5  13     1281.98     1272.21    113.52 o 
   1   5  13      275.93      276.08     19.20 o 
   2   5  13      135.42      150.73     22.98 o 
   3   5  13      522.74      731.05     93.40 o 
   4   5  13        9.24       37.64     34.82 o 
   5   5  13       17.80       38.16     22.17 o 
   0   6  13       21.49       18.06     18.24 o 
   1   6  13      126.50      158.24     23.33 o 
   2   6  13      129.97      196.80     48.51 o 
   3   6  13      195.39      178.78     33.63 o 
   4   6  13       69.90       95.98     43.91 o 
   5   6  13       17.52       52.02     24.07 o 
   0   7  13       79.75       92.10     23.21 o 
   1   7  13      474.41      454.54     38.40 o 
   2   7  13      239.79      324.44     61.66 o 
   3   7  13      232.22      220.14     56.56 o 
   4   7  13       85.32      110.79     85.13 o 
   5   7  13       18.71       69.03     39.40 o 
   0   8  13        1.68       62.12     53.55 o 
   1   8  13      105.53       83.83     28.07 o 
   2   8  13      134.84      138.40     32.62 o 
   3   8  13       18.46       44.93     64.69 o 
   4   8  13       16.76       19.50     36.08 o 
   0   9  13       20.68       39.89     28.09 o 
   1   9  13      124.95      153.66     31.48 o 
   2   9  13       68.05       91.11     36.99 o 
   3   9  13       11.12       22.02     16.21 o 
   4   9  13        4.93       16.91     25.86 o 
   0  10  13      179.25      195.99     92.76 o 
   1  10  13       19.90       49.85     26.71 o 
   2  10  13        0.28       59.99     33.75 o 
   3  10  13        0.67       24.87     17.47 o 
   0  11  13       35.35       47.64     28.29 o 
   1  11  13       16.19       34.22     15.16 o 
   2  11  13       85.93       17.87     25.64 o 
   3  11  13       40.04       11.71     16.50 o 
   0  12  13       44.56      150.67    128.57 o 
   1  12  13       67.99       79.45     67.46 o 
   2  12  13       31.98       45.83     30.24 o 
   0   0  14     1794.98     1885.39     48.13 o 
   1   0  14      886.17     1129.27     59.39 o 
   2   0  14      180.97      168.54     20.49 o 
   3   0  14     1145.81     1339.76    275.76 o 
   4   0  14       92.31      113.50     31.51 o 
   5   0  14       40.83       43.15     32.40 o 
   0   1  14        4.39       10.68     16.54 o 
   1   1  14     1394.87     1497.57     53.88 o 
   2   1  14      929.43      972.39     59.62 o 
   3   1  14      112.18       96.91     14.96 o 
   4   1  14      144.01      121.02     21.17 o 
   5   1  14       45.94       30.70     25.29 o 
   0   2  14        4.96       -5.26      7.28 o 
   1   2  14     2070.85     2075.41     77.59 o 
   2   2  14     1293.36     1471.69     92.27 o 
   3   2  14      432.70      517.44     62.46 o 
   4   2  14      152.06      134.31     33.51 o 
   5   2  14       45.21       10.16     13.28 o 
   0   3  14      253.67      203.23     20.01 o 
   1   3  14      250.01      297.80     20.21 o 
   2   3  14      111.91      119.73     15.29 o 
   3   3  14       62.81       22.74     27.96 o 
   4   3  14      132.93      123.73     49.06 o 
   5   3  14       36.17       57.96     36.17 o 
   0   4  14      883.12      881.49     95.60 o 
   1   4  14      269.68      285.48     19.95 o 
   2   4  14      270.49      230.04     26.67 o 
   3   4  14       97.27       95.16     32.08 o 
   4   4  14      127.64      157.77     55.44 o 
   5   4  14       51.10       29.68     25.06 o 
   0   5  14     1095.98     1285.03    120.35 o 
   1   5  14      189.54      206.26     20.98 o 
   2   5  14      523.08      493.07     57.45 o 
   3   5  14      225.58      224.57     32.97 o 
   4   5  14       84.45       23.67     30.55 o 
   5   5  14       18.23       74.79     64.91 o 
   0   6  14       89.33      109.99     39.22 o 
   1   6  14       13.93       27.58      9.05 o 
   2   6  14      398.67      440.18     63.26 o 
   3   6  14       20.25       60.54     33.30 o 
   4   6  14       25.89       17.93     13.48 o 
   5   6  14       15.70       55.38     42.16 o 
   0   7  14      167.36      192.18     72.76 o 
   1   7  14      339.45      372.17     30.35 o 
   2   7  14      320.89      304.07     46.49 o 
   3   7  14       21.71       17.11     18.15 o 
   4   7  14       53.10       21.77     24.65 o 
   0   8  14      108.84      148.50     30.47 o 
   1   8  14      215.75      226.85     38.29 o 
   2   8  14        5.69       47.80     23.66 o 
   3   8  14      105.30       36.34     36.09 o 
   4   8  14       17.26       69.22     43.16 o 
   0   9  14       21.83       37.59     24.09 o 
   1   9  14      124.29      152.37     28.40 o 
   2   9  14       33.66       55.25     55.30 o 
   3   9  14        6.04       40.30     30.91 o 
   4   9  14       16.78       24.98     16.78 o 
   0  10  14      117.50       95.41     47.70 o 
   1  10  14        1.60       22.09     12.53 o 
   2  10  14        1.79       46.82     25.84 o 
   3  10  14       24.01       15.87     13.14 o 
   0  11  14        0.94       24.92     17.50 o 
   1  11  14       26.38       38.42     14.82 o 
   2  11  14       10.34       33.33     19.78 o 
   3  11  14       11.65       24.83     15.31 o 
   0  12  14       32.93       51.43     41.32 o 
   1  12  14       15.53       22.53     13.92 o 
   2  12  14       14.10       18.99     15.61 o 
   1   0  15     1626.31     1722.70     87.16 o 
   2   0  15      518.45      534.86     52.09 o 
   3   0  15       69.83       56.92     15.40 o 
   4   0  15      466.02      502.15    157.04 o 
   5   0  15        0.70       28.06     22.21 o 
   0   1  15       54.52       46.13      8.58 o 
   1   1  15      135.25       83.99     11.79 o 
   2   1  15      407.88      435.72     31.04 o 
   3   1  15        2.36       40.19      8.90 o 
   4   1  15       90.28       83.31     28.01 o 
   5   1  15       17.13       38.25     29.90 o 
   0   2  15      291.65      307.50     21.62 o 
   1   2  15     1641.70     1817.70     67.25 o 
   2   2  15      364.96      365.86     23.70 o 
   3   2  15       47.35       41.00     19.68 o 
   4   2  15      138.10      113.21     24.46 o 
   5   2  15        1.93       34.76     28.64 o 
   0   3  15     1283.30     1276.80     68.69 o 
   1   3  15       51.59       44.09      7.46 o 
   2   3  15       45.65       57.16     21.99 o 
   3   3  15       44.10       23.00     13.30 o 
   4   3  15       96.71       81.77     23.19 o 
   5   3  15      120.80      136.85     66.80 o 
   0   4  15        8.55       24.66     10.90 o 
   1   4  15      240.65      249.29     17.25 o 
   2   4  15       81.20       72.96     19.01 o 
   3   4  15       12.37        6.29      7.27 o 
   4   4  15      181.90      218.48     54.83 o 
   5   4  15       12.60       55.96     27.43 o 
   0   5  15      113.36       74.80     14.11 o 
   1   5  15      415.92      383.27     22.83 o 
   2   5  15      324.22      335.83     39.67 o 
   3   5  15      179.99      253.04     37.32 o 
   4   5  15      176.44       89.71     61.66 o 
   5   5  15        8.78       49.73     39.39 o 
   0   6  15      410.08      392.67     54.24 o 
   1   6  15      219.82      217.63     28.02 o 
   2   6  15       15.56       28.24     17.25 o 
   3   6  15      308.44      345.81    115.90 o 
   4   6  15       22.68       65.72     45.64 o 
   5   6  15       43.88       69.80     43.52 o 
   0   7  15      100.13       60.97     38.80 o 
   1   7  15       26.10       14.10     25.99 o 
   2   7  15      302.14      391.54     55.47 o 
   3   7  15       21.07       -6.75     12.63 o 
   4   7  15       39.78       48.74     19.49 o 
   0   8  15       72.69       55.36     29.93 o 
   1   8  15      103.54       64.76     23.27 o 
   2   8  15       71.70       83.27     22.72 o 
   3   8  15       56.06       98.99     44.53 o 
   4   8  15        3.95       23.16     19.88 o 
   0   9  15      414.35      449.86    109.03 o 
   1   9  15       56.27       73.48     68.45 o 
   2   9  15       39.75       64.03     39.23 o 
   3   9  15        3.63       31.98     21.77 o 
   4   9  15        0.58       14.46     10.40 o 
   0  10  15       94.03       74.60     37.44 o 
   1  10  15       78.21       65.25     28.74 o 
   2  10  15      146.63      142.33    107.56 o 
   3  10  15        8.89       40.95     23.75 o 
   0  11  15       54.82       28.78     65.26 o 
   1  11  15       84.30       61.96     40.81 o 
   2  11  15        6.01       14.21     13.02 o 
   0  12  15       79.90       72.77     63.34 o 
   1  12  15       71.94       63.79     37.62 o 
   0   0  16      468.20      405.07     34.88 o 
   1   0  16     5199.80     6013.18    293.49 o 
   2   0  16      193.90      197.88     22.47 o 
   3   0  16      717.73      701.32    119.29 o 
   4   0  16       13.59        8.55      7.65 o 
   5   0  16       39.45       26.61     23.94 o 
   0   1  16     1377.05     1425.45     72.62 o 
   1   1  16      101.31      107.24      9.36 o 
   2   1  16      279.17      285.84     20.02 o 
   3   1  16      183.88      209.44     28.16 o 
   4   1  16      260.37      235.42     46.08 o 
   5   1  16       50.02       45.70     36.09 o 
   0   2  16       48.46       58.02     11.41 o 
   1   2  16      681.23      744.95     32.14 o 
   2   2  16      990.20     1198.22     56.26 o 
   3   2  16       38.41       13.99     22.19 o 
   4   2  16      157.88      123.91     26.08 o 
   5   2  16        0.59       13.51     14.91 o 
   0   3  16      604.42      508.95     41.51 o 
   1   3  16     1374.36     1502.14     81.59 o 
   2   3  16       30.61       42.38     11.16 o 
   3   3  16      500.45      536.67    159.36 o 
   4   3  16      250.46      260.14     52.36 o 
   5   3  16       38.95       52.16     25.00 o 
   0   4  16        6.64       -0.99      8.42 o 
   1   4  16     1264.59     1389.12     63.47 o 
   2   4  16       36.81       28.85      7.72 o 
   3   4  16      572.55      777.06    104.09 o 
   4   4  16       38.30       51.48     23.16 o 
   5   4  16       70.75       38.49     50.48 o 
   0   5  16       92.80       84.60     13.21 o 
   1   5  16      174.16      161.13     25.61 o 
   2   5  16      451.94      517.30     60.80 o 
   3   5  16       70.18       51.16     21.86 o 
   4   5  16       40.94       40.45     35.44 o 
   5   5  16       20.02       22.24     19.90 o 
   0   6  16       40.12       34.62     12.09 o 
   1   6  16       36.41       29.92     11.85 o 
   2   6  16      309.58      382.56     53.11 o 
   3   6  16       67.09       93.49     21.32 o 
   4   6  16      151.92       98.92     77.28 o 
   5   6  16       28.72       79.16     47.56 o 
   0   7  16      271.62      238.30     34.33 o 
   1   7  16      147.58      154.17     25.62 o 
   2   7  16       27.16       87.75     24.45 o 
   3   7  16      225.97      174.18     62.40 o 
   4   7  16       62.56       39.56     20.57 o 
   0   8  16      118.98      106.34     34.08 o 
   1   8  16       57.42       54.22     23.17 o 
   2   8  16       21.17       89.03     66.27 o 
   3   8  16       88.89       98.38     45.19 o 
   4   8  16       34.49       57.41     44.92 o 
   0   9  16       28.52       19.58     10.32 o 
   1   9  16       59.73       63.36     19.18 o 
   2   9  16       25.27       40.89     21.52 o 
   3   9  16       44.22       27.32     54.18 o 
   4   9  16        2.42       19.89     26.53 o 
   0  10  16        5.72       29.47     18.36 o 
   1  10  16       12.49       44.33     30.14 o 
   2  10  16       89.72      100.62     57.64 o 
   3  10  16        0.81       80.82     71.35 o 
   0  11  16       10.15       27.62     71.93 o 
   1  11  16        9.42       17.30     12.92 o 
   2  11  16        9.06       50.99     28.47 o 
   0  12  16        5.99       21.66     34.16 o 
   1  12  16        3.87       66.65     61.41 o 
   1   0  17      853.58      895.95     49.33 o 
   2   0  17      117.76      115.03     16.01 o 
   3   0  17      158.71      178.78     33.51 o 
   4   0  17      190.00      128.32     32.60 o 
   5   0  17       25.79       43.33     33.49 o 
   0   1  17     1264.90     1333.67     72.42 o 
   1   1  17      943.54      997.61     38.52 o 
   2   1  17      559.56      600.82     30.40 o 
   3   1  17       73.32       62.11     18.92 o 
   4   1  17      446.77      423.06     78.12 o 
   5   1  17       10.52       11.06     18.95 o 
   0   2  17       15.81       15.70      9.23 o 
   1   2  17      217.73      250.86     17.00 o 
   2   2  17     1230.20     1431.35     74.32 o 
   3   2  17      649.23      714.28     84.42 o 
   4   2  17       81.49       50.15     16.32 o 
   5   2  17       21.62       16.28     11.52 o 
   0   3  17        9.27       19.27     12.27 o 
   1   3  17      245.23      253.50     18.69 o 
   2   3  17      433.34      494.82     44.11 o 
   3   3  17      317.46      334.05     46.21 o 
   4   3  17       12.30       13.23     17.04 o 
   5   3  17        9.07       45.32     17.30 o 
   0   4  17     1054.57     1185.95     88.69 o 
   1   4  17      184.56      169.75     13.43 o 
   2   4  17      827.02      915.98    103.52 o 
   3   4  17      104.77      124.69     31.74 o 
   4   4  17       79.93      115.45     80.46 o 
   5   4  17        3.47       32.43     21.09 o 
   0   5  17      169.18      147.54     19.39 o 
   1   5  17       54.53       89.84     13.85 o 
   2   5  17      157.54      161.68     28.42 o 
   3   5  17        1.01       47.17     22.10 o 
   4   5  17        3.49       43.79     26.16 o 
   5   5  17       20.69       21.30     61.20 o 
   0   6  17       11.84       68.24     29.50 o 
   1   6  17      261.83      256.94     36.23 o 
   2   6  17      318.77      342.74     50.07 o 
   3   6  17       11.68       13.30     11.78 o 
   4   6  17       64.68       68.52     39.79 o 
   5   6  17       15.25       46.85     47.04 o 
   0   7  17       69.37      125.95     95.45 o 
   1   7  17       97.85       71.73     28.96 o 
   2   7  17      115.33      130.41     24.19 o 
   3   7  17      181.95      150.13     71.78 o 
   4   7  17       21.73       11.45     12.77 o 
   0   8  17       28.68       38.31     22.74 o 
   1   8  17       89.87      117.83     48.05 o 
   2   8  17      146.08      183.42     46.76 o 
   3   8  17      135.01      186.62     80.59 o 
   4   8  17       55.95       86.29     75.25 o 
   0   9  17      249.10      191.12     70.22 o 
   1   9  17      298.64      364.38     76.93 o 
   2   9  17       12.85       18.03     12.01 o 
   3   9  17        4.72       25.46     14.25 o 
   4   9  17        2.02       10.75     21.06 o 
   0  10  17       73.58       43.45     52.63 o 
   1  10  17       92.64      132.98     63.30 o 
   2  10  17       36.75       27.98     32.14 o 
   3  10  17       24.19       74.36     43.81 o 
   0  11  17        8.82        4.92     46.05 o 
   1  11  17       92.08      113.82     51.90 o 
   2  11  17       22.19       19.31     31.45 o 
   0  12  17       39.31       88.60     78.37 o 
   1  12  17       24.93        5.50     40.78 o 
   0   0  18     2278.31     2922.64    204.71 o 
   1   0  18      525.24      603.72     68.56 o 
   2   0  18        5.28       28.04      6.56 o 
   3   0  18      235.80      236.15     31.45 o 
   4   0  18       14.00       10.74      8.57 o 
   5   0  18        7.45       31.69     18.70 o 
   0   1  18     1013.76     1043.15     55.80 o 
   1   1  18      257.10      260.90     25.53 o 
   2   1  18      370.80      364.87     32.29 o 
   3   1  18      834.16      884.45     70.08 o 
   4   1  18        7.95       10.44      7.30 o 
   5   1  18       18.19       51.94     24.41 o 
   0   2  18        0.80       12.87      9.58 o 
   1   2  18       92.55       67.71     10.55 o 
   2   2  18       86.34       75.25      9.40 o 
   3   2  18      497.50      477.59     54.44 o 
   4   2  18       26.77       38.31     11.13 o 
   5   2  18       14.23       49.53     21.64 o 
   0   3  18       22.93       34.64     24.05 o 
   1   3  18      133.84      110.85     14.59 o 
   2   3  18       19.39       10.95      6.82 o 
   3   3  18      489.86      486.63     64.55 o 
   4   3  18       72.09       40.53     24.53 o 
   5   3  18       29.71       52.68     39.77 o 
   0   4  18       19.28       40.85     30.50 o 
   1   4  18      406.31      396.36     40.44 o 
   2   4  18       62.97       64.65     11.96 o 
   3   4  18       26.21       29.93     14.24 o 
   4   4  18       43.92       36.45     25.39 o 
   5   4  18       33.32       84.84     48.89 o 
   0   5  18       54.41       19.87     14.09 o 
   1   5  18      204.84      167.42     17.79 o 
   2   5  18      348.90      337.99     26.74 o 
   3   5  18      228.79      273.81     53.57 o 
   4   5  18       34.77       56.09     46.55 o 
   5   5  18       22.49       53.89     31.44 o 
   0   6  18       11.43       15.45     11.56 o 
   1   6  18       43.77       29.68     10.87 o 
   2   6  18      227.39      279.06     42.23 o 
   3   6  18       64.71       64.22     34.66 o 
   4   6  18       40.66       67.40     35.30 o 
   5   6  18        7.70        6.93     14.90 o 
   0   7  18        8.88       42.14     22.24 o 
   1   7  18      123.16      107.79     30.88 o 
   2   7  18      472.15      464.79     94.26 o 
   3   7  18       18.93       44.27     40.40 o 
   4   7  18       31.79       58.39     26.98 o 
   0   8  18      208.99      195.78     50.40 o 
   1   8  18      106.75       93.34     24.56 o 
   2   8  18       51.37       78.34     26.20 o 
   3   8  18       25.04       54.36     41.89 o 
   4   8  18        6.97       22.20     25.35 o 
   0   9  18      105.05      112.99     31.93 o 
   1   9  18      146.96      141.82     56.83 o 
   2   9  18      121.30      137.41     47.77 o 
   3   9  18       13.31       38.79     16.85 o 
   0  10  18        0.35       30.00     35.56 o 
   1  10  18      103.72      135.61     48.60 o 
   2  10  18       25.91       42.60     16.25 o 
   3  10  18       14.96       14.66     15.52 o 
   0  11  18        2.74       37.13     20.32 o 
   1  11  18       57.48       19.85     26.66 o 
   2  11  18       32.67       19.64     12.56 o 
   0  12  18       25.47      101.96     94.35 o 
   1  12  18        8.67       49.92     29.00 o 
   1   0  19      564.66      546.36     60.54 o 
   2   0  19       21.57       19.57     16.75 o 
   3   0  19       84.48      166.11     60.58 o 
   4   0  19       73.47       43.19     18.78 o 
   5   0  19       34.65       49.98     21.83 o 
   0   1  19     1048.90     1192.27     86.71 o 
   1   1  19       31.01       23.94      6.38 o 
   2   1  19      566.48      518.49     41.60 o 
   3   1  19      155.24      170.72     32.96 o 
   4   1  19      133.16       94.86     23.03 o 
   5   1  19        0.88       22.66     16.92 o 
   0   2  19      151.55      136.06     24.46 o 
   1   2  19        4.43        9.05      6.88 o 
   2   2  19      103.66       97.73     26.03 o 
   3   2  19      409.53      424.25     49.92 o 
   4   2  19       84.99       77.41     27.65 o 
   5   2  19       12.61       26.46     17.18 o 
   0   3  19       51.48       33.37     12.67 o 
   1   3  19      389.30      377.67     21.37 o 
   2   3  19      707.78      657.36     76.81 o 
   3   3  19      602.63      691.96     92.01 o 
   4   3  19       93.11       65.11     27.27 o 
   5   3  19       17.55      -10.59     10.59 o 
   0   4  19      637.68      677.72     45.75 o 
   1   4  19      490.25      512.02     46.53 o 
   2   4  19      163.80      201.22     26.51 o 
   3   4  19      384.77      509.65     63.15 o 
   4   4  19       13.61       70.58     40.69 o 
   5   4  19       21.23       35.79     39.12 o 
   0   5  19       58.25       50.97     44.47 o 
   1   5  19      171.27      234.29     29.37 o 
   2   5  19      576.25      663.13     54.08 o 
   3   5  19       63.95       51.59     42.82 o 
   4   5  19       32.64       35.41     23.44 o 
   5   5  19       18.23       31.11     20.13 o 
   0   6  19       77.40       70.14     30.98 o 
   1   6  19      347.93      365.05     30.69 o 
   2   6  19      312.46      400.68     75.10 o 
   3   6  19       69.36       92.52     23.76 o 
   4   6  19       51.73       52.41     40.85 o 
   0   7  19        0.57        9.90     12.19 o 
   1   7  19      118.89      133.01     29.41 o 
   2   7  19      233.68      278.00     61.75 o 
   3   7  19      192.24      104.19     76.09 o 
   4   7  19      143.20      163.93     95.55 o 
   0   8  19        6.46       13.36     10.80 o 
   1   8  19       22.74       22.72     39.92 o 
   2   8  19       99.34       72.50     38.63 o 
   3   8  19       14.49       29.08     24.39 o 
   4   8  19       12.62       12.62     16.81 o 
   0   9  19       22.35       35.49     37.81 o 
   1   9  19      120.36       93.93     38.64 o 
   2   9  19       37.49       70.27     31.74 o 
   3   9  19        1.13       59.61     33.18 o 
   0  10  19      106.15       94.16     44.23 o 
   1  10  19        0.66       68.44     31.61 o 
   2  10  19       70.36       88.06     64.64 o 
   3  10  19       49.04       60.88     38.04 o 
   0  11  19       24.60       29.62     18.94 o 
   1  11  19       32.24       50.65     26.27 o 
   2  11  19       30.19       36.33     22.32 o 
   0  12  19       59.82       -4.85     24.26 o 
   1  12  19       14.26       54.32     32.60 o 
   0   0  20     1232.29     1599.40    163.10 o 
   1   0  20        4.43       10.89     13.25 o 
   2   0  20       18.06       17.73     21.07 o 
   3   0  20        0.26       35.95     23.19 o 
   4   0  20        4.53        0.97      9.41 o 
   5   0  20       20.09       24.08     18.94 o 
   0   1  20        5.10        7.62      8.74 o 
   1   1  20      116.24      118.39     13.81 o 
   2   1  20       74.71       51.62      9.50 o 
   3   1  20      150.62      133.67     30.99 o 
   4   1  20        3.27       20.80      8.17 o 
   5   1  20       60.06       57.98     43.47 o 
   0   2  20      547.68      594.85     47.34 o 
   1   2  20       13.64        4.22     10.76 o 
   2   2  20       70.04       88.33     11.61 o 
   3   2  20      763.51      747.53     89.60 o 
   4   2  20       12.28       28.57     10.00 o 
   5   2  20       16.14       37.76     29.38 o 
   0   3  20      962.75      932.99     58.59 o 
   1   3  20      754.53      843.11     41.40 o 
   2   3  20      317.95      268.72     33.08 o 
   3   3  20      126.34      143.65     63.99 o 
   4   3  20       55.74       44.20     24.98 o 
   5   3  20       15.20       45.43     33.68 o 
   0   4  20        1.92       17.42     10.93 o 
   1   4  20      292.90      269.89     36.35 o 
   2   4  20      266.85      253.70     37.08 o 
   3   4  20       75.15       85.50     39.39 o 
   4   4  20       44.24       61.06     26.79 o 
   5   4  20        0.43       49.64     43.87 o 
   0   5  20      174.71      195.68     36.57 o 
   1   5  20       65.58       68.95     19.71 o 
   2   5  20       90.17      127.40     26.69 o 
   3   5  20       78.89       42.65     24.61 o 
   4   5  20       25.17       40.54     27.58 o 
   5   5  20       57.95       73.91     42.78 o 
   0   6  20       76.90       64.03     29.40 o 
   1   6  20      148.09      167.44     23.28 o 
   2   6  20      251.36      196.33     30.62 o 
   3   6  20      123.52       72.50     41.82 o 
   4   6  20        3.57       45.27     26.85 o 
   0   7  20        1.48       17.03     12.99 o 
   1   7  20       26.13       15.12     14.27 o 
   2   7  20      104.27      103.16     43.39 o 
   3   7  20      157.21      143.25     65.81 o 
   4   7  20        1.37       41.36     23.78 o 
   0   8  20      150.77      166.04     45.58 o 
   1   8  20       18.93       25.82     18.04 o 
   2   8  20        7.33       16.66     36.37 o 
   3   8  20       19.53       71.03     43.65 o 
   4   8  20       14.69       32.86     24.27 o 
   0   9  20        6.55       74.58     66.60 o 
   1   9  20      124.88       88.24     37.14 o 
   2   9  20       72.10       67.16     28.28 o 
   3   9  20        5.31       23.25     23.50 o 
   0  10  20       56.86       39.99     36.50 o 
   1  10  20       31.33       38.75     42.07 o 
   2  10  20       97.91       79.13     50.06 o 
   3  10  20       41.43       61.40     40.14 o 
   0  11  20       15.81       53.33     29.19 o 
   1  11  20       29.81       40.64     20.91 o 
   2  11  20       17.47       13.86     14.01 o 
   0  12  20      204.59      112.84    107.96 o 
   1   0  21      108.04      102.26     25.71 o 
   2   0  21        5.40        7.76     11.53 o 
   3   0  21      186.56      117.00     43.01 o 
   4   0  21       40.02       31.08     19.55 o 
   5   0  21        3.02       23.19     20.55 o 
   0   1  21       20.66       33.62      9.96 o 
   1   1  21      181.69      201.08     13.97 o 
   2   1  21       53.47       28.67     19.27 o 
   3   1  21       25.94       36.89     22.40 o 
   4   1  21       22.67       42.94     16.81 o 
   5   1  21       20.23        7.75     10.75 o 
   0   2  21      181.30      168.31     28.03 o 
   1   2  21      358.81      354.29     20.56 o 
   2   2  21      193.09      179.56     30.07 o 
   3   2  21       64.40       41.72     17.45 o 
   4   2  21       27.06       41.02     29.53 o 
   5   2  21        2.78        3.68     10.06 o 
   0   3  21      687.34      843.01     53.70 o 
   1   3  21        7.47        6.40      9.23 o 
   2   3  21      240.13      159.30     21.56 o 
   3   3  21       22.50       64.08     32.59 o 
   4   3  21       51.29       56.50     24.82 o 
   5   3  21        0.50       17.70     17.66 o 
   0   4  21      203.53      166.42     38.66 o 
   1   4  21      114.40       82.57     20.82 o 
   2   4  21      393.85      378.61     36.64 o 
   3   4  21       40.78       38.75     27.91 o 
   4   4  21       29.49       43.37     32.46 o 
   5   4  21        4.33       23.00     27.84 o 
   0   5  21        1.49       24.50     27.30 o 
   1   5  21      294.49      246.29     22.66 o 
   2   5  21      209.22      259.75     33.33 o 
   3   5  21       77.13       86.48     24.65 o 
   4   5  21       37.84       28.43     19.19 o 
   5   5  21       31.79       12.50     15.92 o 
   0   6  21      171.25      186.00     96.18 o 
   1   6  21       76.57      101.97     37.45 o 
   2   6  21       41.69       39.19     27.70 o 
   3   6  21       74.91      135.01     53.27 o 
   4   6  21       25.91       43.15     21.21 o 
   0   7  21      318.75      242.66     65.36 o 
   1   7  21       32.03       93.15     24.13 o 
   2   7  21       77.41       66.93     18.96 o 
   3   7  21        8.05       26.83     15.98 o 
   4   7  21       28.36       49.15     31.56 o 
   0   8  21      167.94      228.09     56.33 o 
   1   8  21       77.18       70.85     15.63 o 
   2   8  21       47.91       22.78     28.71 o 
   3   8  21       70.43      108.85     56.82 o 
   4   8  21        2.74       22.12     18.93 o 
   0   9  21       21.91       11.79     10.09 o 
   1   9  21       99.75      101.54     39.13 o 
   2   9  21       51.05       50.29     30.72 o 
   3   9  21       22.71       65.41     39.08 o 
   0  10  21       18.42       40.36     22.18 o 
   1  10  21        5.05       50.82     58.62 o 
   2  10  21       60.10       58.88     41.39 o 
   3  10  21       25.95       55.86     35.46 o 
   0  11  21      118.69      104.83     97.05 o 
   1  11  21        4.51       15.65     44.65 o 
   2  11  21       17.90       23.37     17.36 o 
   0  12  21       64.99      109.87     96.55 o 
   0   0  22      118.98      140.40     27.59 o 
   1   0  22       81.41       54.21     10.57 o 
   2   0  22        3.42        8.82      8.08 o 
   3   0  22       75.65       57.31     30.47 o 
   4   0  22      160.88      106.08     71.68 o 
   5   0  22        2.67        8.02     10.91 o 
   0   1  22      776.19      837.37     65.38 o 
   1   1  22      132.12      160.36     16.12 o 
   2   1  22      159.66      129.65     26.50 o 
   3   1  22       60.21       50.82     27.64 o 
   4   1  22       27.76       33.79     19.50 o 
   5   1  22       34.25       10.18      9.01 o 
   0   2  22       18.63       -8.28      8.28 o 
   1   2  22      885.03      980.85     43.95 o 
   2   2  22      460.81      428.92     60.33 o 
   3   2  22      370.78      359.34     41.89 o 
   4   2  22       49.01       22.45     26.68 o 
   5   2  22       41.94       41.16     32.16 o 
   0   3  22        9.58        8.25      7.83 o 
   1   3  22       32.94       29.79      7.19 o 
   2   3  22      962.96      937.55     69.37 o 
   3   3  22       68.74       78.26     25.01 o 
   4   3  22       56.55       56.74     23.97 o 
   5   3  22        8.26       48.23     38.31 o 
   0   4  22       11.27       14.07      7.63 o 
   1   4  22       40.55       24.74     11.24 o 
   2   4  22      675.93      836.72     92.12 o 
   3   4  22      101.12       83.85     41.25 o 
   4   4  22       96.43       98.66     36.85 o 
   5   4  22       23.18       17.99     27.75 o 
   0   5  22      133.89      118.49     25.29 o 
   1   5  22       54.29       30.65     25.28 o 
   2   5  22      188.52      178.47     25.35 o 
   3   5  22       14.67       10.74     11.33 o 
   4   5  22        2.97       67.30     39.85 o 
   5   5  22       20.43       38.32     22.87 o 
   0   6  22        2.84       20.02     27.96 o 
   1   6  22       44.06       50.63     23.54 o 
   2   6  22       31.55       60.11     24.76 o 
   3   6  22       65.01      113.80     46.25 o 
   4   6  22       27.58       59.43     47.69 o 
   0   7  22      150.26      133.63     43.00 o 
   1   7  22       38.49       45.12     14.60 o 
   2   7  22        4.94       59.69     30.63 o 
   3   7  22       69.15       49.19     26.85 o 
   4   7  22       10.09       37.01     25.64 o 
   0   8  22       98.05       83.92     60.79 o 
   1   8  22        5.71       13.14     28.50 o 
   2   8  22       69.87       30.05     23.13 o 
   3   8  22        6.10       50.59     63.95 o 
   4   8  22      161.33      140.31     79.97 o 
   0   9  22       65.23       29.96     17.99 o 
   1   9  22       45.07       55.30     48.37 o 
   2   9  22       24.49       43.12     23.15 o 
   3   9  22       61.61       23.34     46.98 o 
   0  10  22        9.61        7.98     19.64 o 
   1  10  22       26.43       30.07     60.14 o 
   2  10  22       18.47       27.46     18.56 o 
   0  11  22      136.02       91.19     90.30 o 
   1  11  22       16.49       50.33     37.91 o 
   2  11  22       36.39       25.45     54.73 o 
   1   0  23       47.26       52.54     13.92 o 
   2   0  23      298.35      325.73     55.75 o 
   3   0  23       55.58       61.62     29.90 o 
   4   0  23       23.16       10.30     12.57 o 
   5   0  23        4.94       15.10     14.25 o 
   0   1  23      962.69     1029.29     64.37 o 
   1   1  23      119.92      100.75     10.57 o 
   2   1  23      124.07       82.02     37.08 o 
   3   1  23       50.84       24.86     15.50 o 
   4   1  23      113.35       68.30     39.44 o 
   5   1  23        8.98        4.79     10.70 o 
   0   2  23      382.67      421.26     34.02 o 
   1   2  23      103.91       87.56     12.15 o 
   2   2  23      368.13      345.45     41.66 o 
   3   2  23        9.79       28.80     24.40 o 
   4   2  23       40.12       11.23     28.19 o 
   5   2  23        6.53       11.30     13.78 o 
   0   3  23      392.82      376.85     42.80 o 
   1   3  23       81.02       58.51     19.93 o 
   2   3  23      234.84      257.59     35.56 o 
   3   3  23       31.70       54.39     18.29 o 
   4   3  23       77.01       47.02     38.92 o 
   5   3  23       17.82       18.82     18.03 o 
   0   4  23        5.95       45.58     22.01 o 
   1   4  23      323.41      326.13     39.11 o 
   2   4  23        0.86        6.84      7.33 o 
   3   4  23      175.19      150.78     38.72 o 
   4   4  23       40.65       37.77     21.72 o 
   5   4  23        7.04       28.86     21.17 o 
   0   5  23       10.47       24.64     13.71 o 
   1   5  23      987.96     1136.37     82.35 o 
   2   5  23       29.53       33.12     18.99 o 
   3   5  23      301.69      382.66     74.29 o 
   4   5  23        8.73       33.48     15.83 o 
   0   6  23       26.67       18.28     37.99 o 
   1   6  23      199.77      126.16     19.15 o 
   2   6  23      438.38      473.00     90.55 o 
   3   6  23      130.96       96.05     44.82 o 
   4   6  23      187.39       76.24     48.16 o 
   0   7  23        0.53       13.92      9.89 o 
   1   7  23       72.75       47.73     15.76 o 
   2   7  23       15.37       50.90     38.24 o 
   3   7  23        0.56       64.39     43.89 o 
   4   7  23       22.49       38.34     23.05 o 
   0   8  23        4.88       19.14     23.23 o 
   1   8  23      123.06      161.52     34.12 o 
   2   8  23       11.75       52.00     28.25 o 
   3   8  23       58.70       99.23     50.87 o 
   0   9  23        0.07       34.98     87.52 o 
   1   9  23       86.06       54.37     39.62 o 
   2   9  23       21.53      121.58     65.90 o 
   3   9  23        6.57       45.83     29.91 o 
   0  10  23        7.80       19.64     15.25 o 
   1  10  23        0.27       44.18     30.03 o 
   2  10  23       52.88       40.49     32.83 o 
   0  11  23       97.58       97.83     90.04 o 
   1  11  23      115.62      144.85     72.42 o 
   0   0  24      333.65      435.86     46.28 o 
   1   0  24      103.42      123.18     20.14 o 
   2   0  24      143.99      140.05     33.88 o 
   3   0  24        3.73       -0.11     38.99 o 
   4   0  24        0.84       15.62     18.23 o 
   0   1  24       55.50       39.68     11.03 o 
   1   1  24      123.76      108.06     13.60 o 
   2   1  24        3.46       24.69     13.13 o 
   3   1  24       86.59       65.59     23.22 o 
   4   1  24        5.97       30.66     16.95 o 
   5   1  24      141.29      161.13     94.59 o 
   0   2  24       10.72       13.83      8.44 o 
   1   2  24      288.18      289.02     25.20 o 
   2   2  24      436.35      410.96     38.08 o 
   3   2  24      352.90      326.42     55.69 o 
   4   2  24       69.75       21.03     54.22 o 
   5   2  24       49.48       37.56     31.14 o 
   0   3  24        4.52       13.30     10.14 o 
   1   3  24       44.94       28.99      8.74 o 
   2   3  24       79.54       76.98     27.26 o 
   3   3  24      112.16      130.72     30.50 o 
   4   3  24       98.53       53.33     32.19 o 
   5   3  24        7.94       23.82     22.71 o 
   0   4  24      171.47      174.74     32.98 o 
   1   4  24      334.70      295.12     30.02 o 
   2   4  24      269.17      250.26     51.29 o 
   3   4  24       50.14       18.57     41.70 o 
   4   4  24        7.91       28.96     15.05 o 
   5   4  24        6.15       22.35     24.97 o 
   0   5  24        0.06       23.12     19.78 o 
   1   5  24      281.69      269.59     34.11 o 
   2   5  24      159.11      161.67     22.20 o 
   3   5  24       99.15      100.05     39.64 o 
   4   5  24        0.87       35.97     17.64 o 
   0   6  24      208.04      145.03     42.97 o 
   1   6  24      176.03      146.50     28.36 o 
   2   6  24       27.92       46.49     34.14 o 
   3   6  24       47.05       52.13     35.21 o 
   4   6  24       71.57       98.48     57.35 o 
   0   7  24       72.06       90.32     32.62 o 
   1   7  24      115.12       87.56     36.83 o 
   2   7  24        2.62       59.26     67.27 o 
   3   7  24       60.78       87.04     39.01 o 
   4   7  24       11.47       55.20     32.69 o 
   0   8  24      100.85       78.01     75.87 o 
   1   8  24       21.55       50.26     54.05 o 
   2   8  24       48.32      128.86     47.57 o 
   3   8  24        1.62       45.41     28.87 o 
   0   9  24        1.65       19.58     60.31 o 
   1   9  24       54.55      105.75     36.82 o 
   2   9  24       36.92       94.22     41.39 o 
   3   9  24       21.45       14.05     17.73 o 
   0  10  24       11.14       26.77     39.98 o 
   1  10  24       34.98       53.08     31.42 o 
   2  10  24       10.64       84.16     50.97 o 
   1  11  24       14.33       18.57     53.52 o 
   1   0  25      932.67     1083.22    132.18 o 
   2   0  25        1.19       40.66     22.19 o 
   3   0  25        0.01       12.55     26.59 o 
   4   0  25        6.96       10.82     13.45 o 
   5   0  25        2.50       25.73     23.89 o 
   0   1  25      627.58      771.84     81.10 o 
   1   1  25        2.18       10.78      9.77 o 
   2   1  25        2.34       29.13     10.86 o 
   3   1  25        8.98       14.86     16.71 o 
   4   1  25       27.74       25.98     21.15 o 
   5   1  25        1.98       -9.78      9.78 o 
   0   2  25      577.89      773.79     82.55 o 
   1   2  25      308.56      305.58     36.30 o 
   2   2  25        4.57       22.84     22.54 o 
   3   2  25      153.14       77.55     32.18 o 
   4   2  25       17.75       20.27     12.61 o 
   5   2  25        6.48       24.62     23.57 o 
   0   3  25       34.32       23.75     10.49 o 
   1   3  25      259.36      221.77     28.83 o 
   2   3  25      182.52      188.85     28.58 o 
   3   3  25      219.12      174.59     40.99 o 
   4   3  25       23.28       34.67     38.84 o 
   5   3  25       18.68       20.60     20.27 o 
   0   4  25      164.71      114.56     49.83 o 
   1   4  25      244.81      220.74     23.26 o 
   2   4  25       22.35       47.30     19.07 o 
   3   4  25       69.17       74.00     40.34 o 
   4   4  25       18.59       46.53     16.11 o 
   0   5  25       17.11       17.30     44.66 o 
   1   5  25       26.63       30.57     17.57 o 
   2   5  25       99.67      128.27     29.28 o 
   3   5  25       55.43       67.64     30.14 o 
   4   5  25       76.45       53.88     63.41 o 
   0   6  25      113.20      141.98     26.53 o 
   1   6  25      309.77      291.53     35.31 o 
   2   6  25       27.59       41.38     11.69 o 
   3   6  25       37.70       65.36     48.82 o 
   4   6  25       73.24       93.53     58.58 o 
   0   7  25        3.62       14.36     32.02 o 
   1   7  25      129.22      142.79     27.09 o 
   2   7  25      101.67       32.70     59.99 o 
   3   7  25        5.48       23.00     13.35 o 
   4   7  25        8.13       36.81     25.33 o 
   0   8  25       42.66       13.05     13.90 o 
   1   8  25       37.05       70.07     29.17 o 
   2   8  25        2.83       71.87     36.10 o 
   3   8  25       16.42       41.30     63.36 o 
   0   9  25        8.83       44.70     25.17 o 
   1   9  25       12.59       54.79     85.00 o 
   2   9  25        6.15       39.23     23.49 o 
   3   9  25        1.85       30.52     40.02 o 
   0  10  25       51.69       73.45    102.08 o 
   1  10  25        1.52       42.73     31.25 o 
   2  10  25       69.96       46.85     25.79 o 
   0  11  25        5.98      209.87    178.79 o 
   1  11  25        4.96       23.93     71.13 o 
   0   0  26      162.98      130.23     27.62 o 
   1   0  26       40.40        9.48     15.49 o 
   2   0  26        2.87       -1.32      8.80 o 
   3   0  26        1.90       36.35     35.42 o 
   4   0  26       55.47       55.52     47.03 o 
   5   0  26       86.90       63.30     55.96 o 
   0   1  26      120.16       98.22     17.32 o 
   1   1  26       69.56       71.50     12.23 o 
   2   1  26       33.34       19.55     11.88 o 
   3   1  26        6.94       57.94     20.34 o 
   4   1  26      134.43      166.59     60.31 o 
   5   1  26       35.45       17.08     12.66 o 
   0   2  26      162.42      133.07     44.02 o 
   1   2  26      105.98       88.69     14.47 o 
   2   2  26       43.79       42.38     17.38 o 
   3   2  26       46.27       24.80     36.66 o 
   4   2  26       27.60       72.83     29.62 o 
   5   2  26       20.01       49.20     44.42 o 
   0   3  26       11.78       28.28     11.67 o 
   1   3  26      123.22      102.00     30.90 o 
   2   3  26      313.71      310.41     38.47 o 
   3   3  26      179.50      118.66     68.50 o 
   4   3  26       10.59       24.94     30.97 o 
   5   3  26        6.43       57.27     51.39 o 
   0   4  26      510.59      742.65     74.24 o 
   1   4  26       16.49       22.21     13.68 o 
   2   4  26       98.54       58.41     17.19 o 
   3   4  26       76.57       81.95     32.92 o 
   4   4  26       27.94       48.30     35.21 o 
   0   5  26     1037.40     1231.44    188.60 o 
   1   5  26      180.31      194.27     23.88 o 
   2   5  26      145.14      188.83     42.57 o 
   3   5  26       26.20        4.32     29.00 o 
   4   5  26       54.53       76.79     46.11 o 
   0   6  26      383.17      369.71     60.50 o 
   1   6  26       70.63       51.25     21.21 o 
   2   6  26       25.05       71.26     26.02 o 
   3   6  26       22.77       61.03     55.56 o 
   4   6  26       42.35       40.94     25.02 o 
   0   7  26      223.75      211.94     57.75 o 
   1   7  26       17.17       25.19     14.09 o 
   2   7  26       23.10       81.70     32.46 o 
   3   7  26       10.19       34.77     14.73 o 
   4   7  26       39.72       74.59     45.94 o 
   0   8  26      130.72       82.87     42.86 o 
   1   8  26       33.30       21.93     23.85 o 
   2   8  26       71.24      146.72     46.10 o 
   3   8  26       14.99       52.14     31.59 o 
   0   9  26        1.06       36.65     27.21 o 
   1   9  26        6.61       24.26    127.61 o 
   2   9  26       26.31       37.75     23.29 o 
   3   9  26       63.25      134.08     77.85 o 
   0  10  26       17.00       71.68     87.46 o 
   1  10  26       36.98       70.30     32.96 o 
   2  10  26       13.83       20.64     31.68 o 
   0  11  26       16.49      103.61     86.51 o 
   1   0  27      471.90      523.08     84.58 o 
   2   0  27        4.04       18.46     12.96 o 
   3   0  27       94.15      127.87     57.97 o 
   4   0  27        2.41       -6.23     10.97 o 
   0   1  27      174.01      168.01     33.55 o 
   1   1  27        0.53       11.46      7.32 o 
   2   1  27       32.90       34.37     18.69 o 
   3   1  27       11.86       45.97     25.64 o 
   4   1  27       44.49       12.00     11.76 o 
   5   1  27        2.31       12.90     11.04 o 
   0   2  27       89.40       87.96     24.15 o 
   1   2  27        6.12        7.66      6.69 o 
   2   2  27      223.13      197.35     25.28 o 
   3   2  27       11.35       40.29     11.72 o 
   4   2  27       21.28       54.33     24.71 o 
   5   2  27       59.20       70.92     60.58 o 
   0   3  27      875.55      886.62     84.27 o 
   1   3  27      240.61      271.52     23.13 o 
   2   3  27       24.72       12.75     14.52 o 
   3   3  27      264.84      196.06     57.99 o 
   4   3  27      189.25      228.50     91.25 o 
   0   4  27      173.28      130.75     35.99 o 
   1   4  27      536.37      708.77     92.91 o 
   2   4  27       40.60       56.04     18.14 o 
   3   4  27       38.09       27.95     37.00 o 
   4   4  27       45.87       48.47     17.25 o 
   0   5  27      133.79      169.40     62.76 o 
   1   5  27       96.55       98.49     21.94 o 
   2   5  27        5.01       32.18     45.22 o 
   3   5  27       26.36       18.20     29.82 o 
   4   5  27        2.33       33.43     25.03 o 
   0   6  27      216.72      224.94     54.79 o 
   1   6  27      330.74      307.17     61.27 o 
   2   6  27       62.73       76.72     38.91 o 
   3   6  27        6.67       61.28     35.01 o 
   4   6  27       22.91       25.92     52.03 o 
   0   7  27       20.20       58.19     19.41 o 
   1   7  27       16.11       50.76     18.24 o 
   2   7  27       30.28       36.97     27.05 o 
   3   7  27       23.88       64.83     41.19 o 
   0   8  27        7.80       33.58     54.29 o 
   1   8  27       30.51       48.12     22.71 o 
   2   8  27        7.06       67.73     42.07 o 
   3   8  27       19.06        6.26     14.34 o 
   0   9  27       66.77       88.51     51.96 o 
   1   9  27       22.32       36.27     23.64 o 
   2   9  27        0.49       38.87     78.53 o 
   0  10  27       39.67       42.80     29.61 o 
   1  10  27        2.96       32.08     19.12 o 
   2  10  27       47.18       82.76     48.11 o 
   0   0  28       63.07       37.71     16.09 o 
   1   0  28      303.34      272.83     30.54 o 
   2   0  28       19.45       24.99     17.19 o 
   3   0  28       77.58       81.15     79.95 o 
   4   0  28        0.04       17.37     16.49 o 
   5   0  28       12.85       40.95     36.37 o 
   0   1  28       59.73       53.84     15.19 o 
   1   1  28       19.81        9.85      7.96 o 
   2   1  28        3.33       12.16      9.13 o 
   3   1  28       20.86       39.16     34.01 o 
   4   1  28       44.13       19.57     13.31 o 
   5   1  28        1.89       20.31     16.39 o 
   0   2  28        0.01        6.43     27.04 o 
   1   2  28       12.75       -0.26     11.67 o 
   2   2  28      108.83       82.27     19.19 o 
   3   2  28       52.20       25.78     21.39 o 
   4   2  28       17.55       44.62     15.84 o 
   0   3  28        4.27        2.71      9.49 o 
   1   3  28      370.72      392.91     45.23 o 
   2   3  28       96.33       93.05     34.84 o 
   3   3  28       84.44       93.74     54.69 o 
   4   3  28       49.59       57.21     49.25 o 
   0   4  28      135.72       94.15     31.48 o 
   1   4  28       20.95       47.09     26.80 o 
   2   4  28      146.20      172.95     41.66 o 
   3   4  28       76.19      118.67     46.89 o 
   4   4  28       39.04       53.50     27.65 o 
   0   5  28      213.33      150.71     48.28 o 
   1   5  28       92.95      108.11     33.40 o 
   2   5  28       48.38       44.37     43.24 o 
   3   5  28       69.55       40.47     20.08 o 
   4   5  28        2.37       19.20     69.43 o 
   0   6  28      116.72       77.39     55.88 o 
   1   6  28      108.81      111.30     52.15 o 
   2   6  28        3.84       19.69     34.13 o 
   3   6  28       57.65       50.21     18.54 o 
   4   6  28       18.08       55.40     36.50 o 
   0   7  28      122.56       40.70     28.04 o 
   1   7  28       57.14       84.55     30.51 o 
   2   7  28        1.71       32.89     14.65 o 
   3   7  28        5.98       59.69     74.45 o 
   0   8  28       29.50       64.59    101.16 o 
   1   8  28       46.22       38.70     17.78 o 
   2   8  28       52.40       74.08     40.87 o 
   0   9  28        7.92       39.25     32.61 o 
   1   9  28       11.46       60.50     42.70 o 
   2   9  28       16.79       69.54     43.86 o 
   0  10  28        0.01       20.80     38.37 o 
   1  10  28        5.64       67.10     64.19 o 
   1   0  29      250.98      245.22     31.78 o 
   2   0  29       12.32        7.40     10.20 o 
   3   0  29       77.12      114.20     69.26 o 
   4   0  29       58.29       48.34     26.21 o 
   0   1  29      209.36      149.00     63.57 o 
   1   1  29        8.15       36.36     16.93 o 
   2   1  29        7.84       21.92     13.90 o 
   3   1  29       54.76       37.10      9.99 o 
   4   1  29       33.48       51.44     20.52 o 
   0   2  29       32.40       28.26     17.36 o 
   1   2  29      377.20      379.80     43.34 o 
   2   2  29       95.36       65.35     18.94 o 
   3   2  29       82.04       62.25     31.00 o 
   4   2  29        9.25       37.03     12.36 o 
   0   3  29       16.28       15.71     18.76 o 
   1   3  29      294.98      272.34     47.70 o 
   2   3  29      182.07      151.21     34.19 o 
   3   3  29        4.46       54.27     36.04 o 
   4   3  29       10.48       44.23     22.80 o 
   0   4  29       76.66       83.78     41.79 o 
   1   4  29       16.65       24.77     10.01 o 
   2   4  29       42.75       49.70     11.75 o 
   3   4  29       37.61       37.08     19.96 o 
   4   4  29       46.33       27.44     17.74 o 
   0   5  29       84.21       86.83     29.13 o 
   1   5  29       26.28       24.86     10.79 o 
   2   5  29       23.00       76.36     35.66 o 
   3   5  29       14.08       86.94     50.30 o 
   4   5  29       68.67       62.09     38.38 o 
   0   6  29      188.44       84.19     58.32 o 
   1   6  29       63.88       63.53     16.46 o 
   2   6  29        6.70        8.07     10.09 o 
   3   6  29       46.51       58.28     26.92 o 
   4   6  29       13.90       32.60     29.69 o 
   0   7  29      265.63      146.71     73.21 o 
   1   7  29       81.74       72.82     24.24 o 
   2   7  29       27.28       68.37     56.40 o 
   3   7  29       21.91       44.17     29.16 o 
   0   8  29       33.55       76.27     44.96 o 
   1   8  29       45.17       35.66     21.19 o 
   2   8  29       17.81       27.52     25.01 o 
   3   8  29       19.95       76.67     67.16 o 
   0   9  29      118.02      104.74     62.64 o 
   1   9  29        9.24       32.27     28.05 o 
   2   9  29        3.97       92.27     43.32 o 
   0  10  29        9.27       85.84     83.28 o 
   1  10  29        2.57       74.37     45.85 o 
   0   0  30       91.15       95.37     60.19 o 
   1   0  30       44.52       42.90     22.88 o 
   2   0  30        9.64        7.88     15.36 o 
   3   0  30       26.49        3.72     34.05 o 
   4   0  30        6.47       26.93     20.39 o 
   0   1  30       67.03       66.14     35.03 o 
   1   1  30       13.00        9.90      7.78 o 
   2   1  30      226.10      178.35     31.22 o 
   3   1  30      121.29       62.72     28.34 o 
   4   1  30       13.13       22.77     19.28 o 
   0   2  30      554.80      617.66    135.92 o 
   1   2  30        7.31        1.46      6.65 o 
   2   2  30       58.92       64.24     24.07 o 
   3   2  30       29.52       22.70     13.08 o 
   4   2  30      114.66       84.48     41.91 o 
   0   3  30      190.62      148.81     74.41 o 
   1   3  30      927.37      960.98    130.16 o 
   2   3  30       41.50       61.07     18.11 o 
   3   3  30       15.61       25.50     13.94 o 
   4   3  30       56.60      108.55     54.93 o 
   0   4  30       71.97       67.11     32.82 o 
   1   4  30       68.50       32.49     19.11 o 
   2   4  30       33.45       23.01     26.49 o 
   3   4  30       51.15       32.39     37.23 o 
   4   4  30       26.15       10.36     25.47 o 
   0   5  30      132.16      174.33     46.33 o 
   1   5  30      112.63       90.09     21.18 o 
   2   5  30       34.39       25.19     18.42 o 
   3   5  30        7.66       23.40     13.07 o 
   4   5  30       66.51       39.74     35.06 o 
   0   6  30       13.07       46.53     13.19 o 
   1   6  30       23.25       14.54     10.21 o 
   2   6  30        5.21       30.26     51.31 o 
   3   6  30       59.35       70.51     54.18 o 
   0   7  30       92.36       92.53     41.30 o 
   1   7  30       63.44       90.31     30.11 o 
   2   7  30       62.06       72.50     33.56 o 
   3   7  30       20.48       42.41     65.51 o 
   0   8  30        0.79        3.14     48.76 o 
   1   8  30        6.42       22.18     22.20 o 
   2   8  30       15.25       56.95     66.96 o 
   3   8  30       11.66       86.89     56.61 o 
   0   9  30       94.59       86.01     50.94 o 
   1   9  30       22.35       17.67     26.49 o 
   2   9  30       12.51       56.84     31.15 o 
   0  10  30        4.60      112.70    103.06 o 
   1  10  30        9.55       13.85     38.29 o 
   1   0  31       20.37       14.30     12.08 o 
   2   0  31       10.59        9.22     26.72 o 
   3   0  31       24.22       34.06     21.08 o 
   4   0  31       13.49       48.42     39.75 o 
   0   1  31       17.82       35.11     21.48 o 
   1   1  31       21.52       17.63     10.09 o 
   2   1  31        0.26        3.48      8.31 o 
   3   1  31       35.43       29.15     14.93 o 
   4   1  31       19.32        7.90     19.62 o 
   0   2  31       73.43      160.26     78.42 o 
   1   2  31       82.14       49.44     21.98 o 
   2   2  31       32.74       54.05     17.92 o 
   3   2  31       10.17       30.23     40.44 o 
   4   2  31       33.54       46.34     25.34 o 
   0   3  31       15.56       66.87     34.90 o 
   1   3  31      428.30      421.20     45.99 o 
   2   3  31       45.76       53.97     20.84 o 
   3   3  31        7.43       14.10     20.48 o 
   4   3  31       17.12       26.07     14.04 o 
   0   4  31       12.10       24.31     17.53 o 
   1   4  31       46.97       34.25     15.59 o 
   2   4  31       76.45       54.78     22.82 o 
   3   4  31       33.11       45.40     20.35 o 
   4   4  31       35.10       44.60     36.32 o 
   0   5  31       96.65       98.94     30.21 o 
   1   5  31       14.38       31.10     29.29 o 
   2   5  31       30.42       54.52     25.05 o 
   3   5  31        0.40       71.79     31.41 o 
   4   5  31       26.43       32.48     42.17 o 
   0   6  31       48.16       77.46     40.02 o 
   1   6  31      111.99      110.16     39.73 o 
   2   6  31       13.00       29.28     30.40 o 
   3   6  31       32.71       55.33     25.91 o 
   0   7  31       31.24       30.22     26.51 o 
   1   7  31       21.55       28.10     32.04 o 
   2   7  31       15.70       61.70     21.85 o 
   3   7  31       46.06      132.35     65.03 o 
   0   8  31       23.54       33.05     43.17 o 
   1   8  31       25.83       36.41     28.60 o 
   2   8  31        6.70       29.97     25.91 o 
   0   9  31        2.83       77.52     46.98 o 
   1   9  31        9.17       71.77     63.63 o 
   2   9  31        3.78      -10.75     10.75 o 
   0  10  31        8.68      127.35    112.85 o 
   0   0  32       13.93       39.48     31.86 o 
   1   0  32        9.94       14.72     13.65 o 
   2   0  32       30.58       34.62     20.23 o 
   3   0  32        0.04       24.58     74.41 o 
   4   0  32        0.01       16.36     16.25 o 
   0   1  32      340.16      533.24     77.87 o 
   1   1  32       25.87       14.27      7.50 o 
   2   1  32      298.13      290.73     48.75 o 
   3   1  32        1.85       32.24     26.83 o 
   4   1  32       18.26       20.57     13.70 o 
   0   2  32        9.59       -4.21      9.56 o 
   1   2  32      138.52      156.39     20.63 o 
   2   2  32        4.84       25.60      9.24 o 
   3   2  32        2.24       31.61     38.76 o 
   4   2  32        8.76       48.38     47.43 o 
   0   3  32       20.10       26.90     33.01 o 
   1   3  32       18.43       21.60     21.32 o 
   2   3  32       61.24       44.58     20.41 o 
   3   3  32        5.87       54.92     32.00 o 
   4   3  32        8.55       57.14     26.88 o 
   0   4  32      105.06       43.00     55.61 o 
   1   4  32       38.32       54.31     16.15 o 
   2   4  32        9.05       32.18     23.36 o 
   3   4  32        1.48       26.94     15.26 o 
   4   4  32       29.41       14.00     17.07 o 
   0   5  32       27.40       48.52     25.66 o 
   1   5  32       80.40       71.48     26.29 o 
   2   5  32        9.25       16.78     36.92 o 
   3   5  32       28.90       92.66     44.19 o 
   0   6  32       60.87       13.64     70.88 o 
   1   6  32       19.38       25.47     21.13 o 
   2   6  32       21.41       18.71     34.05 o 
   3   6  32       73.99       74.17     33.71 o 
   0   7  32       28.87       57.42     63.51 o 
   1   7  32       17.14       33.50     27.90 o 
   2   7  32       12.16       12.93     13.88 o 
   3   7  32       33.90       12.07     76.70 o 
   0   8  32       23.81        6.38     35.26 o 
   1   8  32       18.68       42.38     20.10 o 
   2   8  32        7.14       46.54     77.76 o 
   0   9  32       76.76       52.06     68.93 o 
   1   9  32        1.74       58.38     80.16 o 
   1   0  33       19.46       31.88     19.95 o 
   2   0  33       10.15       20.45     11.09 o 
   3   0  33       18.51       86.12     47.99 o 
   4   0  33        7.18       21.73     19.52 o 
   0   1  33       29.17       44.27     24.50 o 
   1   1  33       25.40       26.69     12.04 o 
   2   1  33       11.27       31.60     19.38 o 
   3   1  33       52.64       76.92     22.42 o 
   4   1  33       29.16       40.16     24.48 o 
   0   2  33      266.43      223.67     59.02 o 
   1   2  33      382.54      359.68     61.60 o 
   2   2  33       53.02       66.04     13.97 o 
   3   2  33       15.84       36.27     22.55 o 
   4   2  33       52.07       77.35     47.14 o 
   0   3  33       69.67       44.47     55.05 o 
   1   3  33       30.64       26.99     10.76 o 
   2   3  33       15.27       22.49     27.27 o 
   3   3  33        3.68       67.96     46.63 o 
   4   3  33       18.70       12.44     61.03 o 
   0   4  33     1020.16     1143.85    330.73 o 
   1   4  33       32.06       32.51     11.01 o 
   2   4  33      113.60      111.47     36.57 o 
   3   4  33        4.37       38.95     25.14 o 
   4   4  33       29.73       33.38     26.83 o 
   0   5  33       15.41       32.14     23.98 o 
   1   5  33       23.95       22.55     22.50 o 
   2   5  33       21.16       32.74     17.28 o 
   3   5  33       13.80       50.02     22.93 o 
   0   6  33       37.53       42.07     28.03 o 
   1   6  33       18.12       82.46     27.80 o 
   2   6  33       18.83       70.35     64.14 o 
   3   6  33        2.99       40.03     20.25 o 
   0   7  33        1.59        0.91      8.21 o 
   1   7  33       29.12       11.19     12.98 o 
   2   7  33       25.26       58.63     26.58 o 
   3   7  33        5.45       -1.51     15.87 o 
   0   8  33       12.05       27.54     17.68 o 
   1   8  33        7.42      134.89     64.52 o 
   2   8  33        5.19       61.47     47.97 o 
   0   9  33        3.50       33.18     19.59 o 
   1   9  33        0.56       49.36     26.00 o 
   0   0  34       20.90       45.80     37.44 o 
   1   0  34       80.05       55.97     31.40 o 
   2   0  34        0.13       32.79     17.04 o 
   3   0  34        0.73       39.05     79.96 o 
   4   0  34        4.78       25.74     28.31 o 
   0   1  34      152.40      140.56     60.34 o 
   1   1  34       32.51       31.95     12.70 o 
   2   1  34       18.92       12.07     12.38 o 
   3   1  34        2.41       38.53     25.39 o 
   4   1  34       19.29       36.54     20.81 o 
   0   2  34      706.61      928.49    170.99 o 
   1   2  34       80.78       66.54     14.43 o 
   2   2  34        7.54       30.70     14.64 o 
   3   2  34       24.32       23.99     18.23 o 
   4   2  34        1.17       17.71     19.99 o 
   0   3  34       21.87       30.85     13.80 o 
   1   3  34       16.55       18.91      8.52 o 
   2   3  34       69.98       47.92     18.62 o 
   3   3  34        1.27       24.02     10.35 o 
   4   3  34       13.95       31.84     17.72 o 
   0   4  34       31.23       38.16     17.64 o 
   1   4  34       43.85       31.53     22.46 o 
   2   4  34       31.41       48.93     20.80 o 
   3   4  34        1.60       93.49     39.59 o 
   0   5  34       37.64       39.07     28.39 o 
   1   5  34       36.79       30.21     20.21 o 
   2   5  34       37.67       46.50     40.44 o 
   3   5  34       29.66       61.90     30.58 o 
   0   6  34       24.42       17.92     45.24 o 
   1   6  34        7.95       31.68     28.14 o 
   2   6  34       12.34       27.74     21.06 o 
   3   6  34       28.05       19.79     28.95 o 
   0   7  34       69.62       59.79     33.00 o 
   1   7  34       10.84       44.47     17.99 o 
   2   7  34       14.45       54.04     36.81 o 
   0   8  34       12.72       25.95     65.63 o 
   1   8  34       17.90       68.39     33.08 o 
   2   8  34       11.67       83.18     54.64 o 
   0   9  34       43.92       32.19     42.15 o 
   1   9  34        4.60       11.71     33.62 o 
   1   0  35      126.25      159.45     42.30 o 
   2   0  35       17.36       14.22     43.24 o 
   3   0  35       34.70       24.31     25.62 o 
   4   0  35        0.25       65.83     57.15 o 
   0   1  35       32.36       44.12     37.38 o 
   1   1  35       46.75      101.87     20.29 o 
   2   1  35        4.24        6.09      8.27 o 
   3   1  35       11.34       36.30     44.99 o 
   4   1  35       24.28       38.86     25.05 o 
   0   2  35       33.52       65.43     29.68 o 
   1   2  35       76.44       56.51     11.85 o 
   2   2  35       12.26       39.07     17.04 o 
   3   2  35       18.44       48.96     16.37 o 
   4   2  35       83.46       64.58     39.41 o 
   0   3  35       71.55       47.22     55.96 o 
   1   3  35       77.33       74.93     28.53 o 
   2   3  35        9.85       13.70     10.57 o 
   3   3  35       31.19       45.49     35.83 o 
   0   4  35      356.37      515.72    259.63 o 
   1   4  35       13.84       38.78     16.62 o 
   2   4  35       21.80       54.95     23.10 o 
   3   4  35       14.91       71.70     76.63 o 
   0   5  35       13.52       10.81     21.04 o 
   1   5  35      107.46       58.08     27.11 o 
   2   5  35        5.09       34.56     17.92 o 
   3   5  35        7.22       19.34     52.93 o 
   0   6  35       84.93      129.23     49.59 o 
   1   6  35       30.53       54.20     22.95 o 
   2   6  35       30.59       19.39     38.87 o 
   3   6  35        4.94       50.39     36.81 o 
   0   7  35      120.63      103.61     55.75 o 
   1   7  35       57.99       36.15     38.19 o 
   2   7  35       11.77       55.42     72.70 o 
   0   8  35       13.69       44.61     42.95 o 
   1   8  35       33.83       91.59     57.57 o 
   0   9  35        1.16       32.68     27.03 o 
   0   0  36      168.24      185.09     65.75 o 
   1   0  36       13.88       24.43     33.59 o 
   2   0  36       17.45       34.75     24.36 o 
   3   0  36       14.59       46.39     56.97 o 
   4   0  36       27.32       51.16     47.17 o 
   0   1  36       81.08       66.75     32.69 o 
   1   1  36       96.77       72.25     32.00 o 
   2   1  36        3.32        8.49      8.30 o 
   3   1  36       24.74       29.99     12.92 o 
   4   1  36       21.10       46.61     28.24 o 
   0   2  36        9.47        9.88     34.03 o 
   1   2  36        8.08       37.85     16.89 o 
   2   2  36       35.32       26.70     13.13 o 
   3   2  36       23.96       57.17     34.88 o 
   0   3  36       72.07       79.13     43.37 o 
   1   3  36       50.31       76.37     28.69 o 
   2   3  36        3.73        2.49     10.14 o 
   3   3  36       21.45       42.95     22.72 o 
   0   4  36        3.20       47.56     29.27 o 
   1   4  36      153.24      122.11     37.35 o 
   2   4  36       14.63       15.75     11.32 o 
   3   4  36        1.28       38.69     28.96 o 
   0   5  36        2.11        9.52     11.18 o 
   1   5  36      129.83      101.33     33.24 o 
   2   5  36       22.25       13.69     43.96 o 
   3   5  36       10.02        3.28     52.92 o 
   0   6  36       67.18       86.44    131.81 o 
   1   6  36       20.27       23.12     10.48 o 
   2   6  36        5.57       41.45     47.37 o 
   0   7  36        3.53       62.05     36.96 o 
   1   7  36       48.53       80.57     35.48 o 
   2   7  36       54.88      115.90     55.89 o 
   0   8  36        5.21       56.78     36.83 o 
   1   8  36        1.35       63.53     59.42 o 
   1   0  37       12.28       47.20     28.59 o 
   2   0  37       21.51       28.68     20.09 o 
   3   0  37       13.19       48.66     28.41 o 
   0   1  37        8.49       36.64     15.86 o 
   1   1  37       13.27       43.13     18.60 o 
   2   1  37        0.67       31.48     13.05 o 
   3   1  37       33.36       30.91     19.02 o 
   0   2  37      177.76      209.92     99.32 o 
   1   2  37       24.77       39.83     17.88 o 
   2   2  37       58.80       45.99     19.35 o 
   3   2  37        8.53       39.29     42.16 o 
   0   3  37        2.21       35.26     22.99 o 
   1   3  37       62.87       40.81     20.55 o 
   2   3  37        0.86       48.66     19.05 o 
   3   3  37        5.66       24.07     54.33 o 
   0   4  37      371.24      427.53    193.53 o 
   1   4  37       14.70       31.15     36.89 o 
   2   4  37        3.21       20.34     14.68 o 
   3   4  37       13.20       45.06     23.22 o 
   0   5  37        7.49       48.08     26.43 o 
   1   5  37        1.36       21.50     11.28 o 
   2   5  37        9.31       26.69     27.87 o 
   3   5  37        5.41       51.02     43.18 o 
   0   6  37       14.87       -2.61     24.13 o 
   1   6  37        6.56       31.86     13.09 o 
   2   6  37       42.98       70.77     33.77 o 
   0   7  37       12.87       93.61     58.21 o 
   1   7  37        0.56       89.72     42.46 o 
   2   7  37       18.74       27.37    155.09 o 
   0   8  37        0.68       60.84     56.34 o 
   1   8  37        6.59       54.43     28.59 o 
   0   0  38        0.12       36.80     34.88 o 
   1   0  38       10.87       34.50     22.38 o 
   2   0  38       11.08       58.38     34.48 o 
   3   0  38       10.36       32.70     66.59 o 
   0   1  38      117.11       47.40     27.06 o 
   1   1  38       24.12       33.51     14.62 o 
   2   1  38       32.16       49.96     19.97 o 
   3   1  38        7.76       36.50     17.53 o 
   0   2  38       44.28       36.64     23.40 o 
   1   2  38       16.56       46.63     18.20 o 
   2   2  38       67.66       94.10     37.29 o 
   3   2  38       17.60       45.56     21.46 o 
   0   3  38       63.99       91.24     42.85 o 
   1   3  38       25.26       31.30     14.50 o 
   2   3  38        8.22       28.61     20.66 o 
   3   3  38       36.48       38.06     22.54 o 
   0   4  38        0.48       35.95     24.56 o 
   1   4  38       17.62       41.65     17.16 o 
   2   4  38       15.46       97.11     48.40 o 
   3   4  38       11.86       55.55     32.87 o 
   0   5  38        1.59       49.88     21.79 o 
   1   5  38      106.14       74.25     25.10 o 
   2   5  38       27.21        0.59     10.40 o 
   0   6  38        0.12       73.63     42.15 o 
   1   6  38        4.77       16.27     10.80 o 
   2   6  38       15.64       75.30     35.64 o 
   0   7  38       44.53       18.59     79.36 o 
   1   7  38       42.50       53.62     35.29 o 
   1   0  39       19.41       68.11     36.08 o 
   2   0  39        1.05       11.99     39.99 o 
   3   0  39        1.55       75.81     43.30 o 
   0   1  39        4.03       37.53     25.43 o 
   1   1  39       63.97       96.31     30.67 o 
   2   1  39        6.17       27.41     10.10 o 
   3   1  39       54.91       55.35     29.11 o 
   0   2  39        1.72        4.50     10.23 o 
   1   2  39      134.06      130.48     37.93 o 
   2   2  39       28.48       25.80      9.23 o 
   3   2  39       19.82       65.66     35.97 o 
   0   3  39       24.54       56.04     30.88 o 
   1   3  39       65.35       71.61     24.51 o 
   2   3  39        0.72       43.18     18.36 o 
   3   3  39        3.56       72.66     34.98 o 
   0   4  39       40.38       19.21     30.30 o 
   1   4  39       18.45       17.35     33.69 o 
   2   4  39       41.91       67.89     51.99 o 
   0   5  39       22.24       37.65     26.37 o 
   1   5  39       19.66       50.07     27.67 o 
   2   5  39        0.46       71.11     41.08 o 
   0   6  39       41.01       24.80     18.98 o 
   1   6  39       35.70       34.40     28.75 o 
   2   6  39       12.43       16.93     40.07 o 
   0   7  39       18.79       37.93     31.22 o 
   1   7  39        7.34       23.02     18.11 o 
   0   0  40        4.37       51.60     45.08 o 
   1   0  40        2.42       47.62     27.50 o 
   2   0  40        1.55       55.95     23.39 o 
   3   0  40        6.71       37.15     25.82 o 
   0   1  40        6.41        8.91     22.53 o 
   1   1  40       47.40       21.27     17.18 o 
   2   1  40       11.79       44.54     19.50 o 
   3   1  40       14.19       57.75     49.27 o 
   0   2  40      147.53      139.24     49.11 o 
   1   2  40       14.85        8.20     13.54 o 
   2   2  40       35.01       60.34     23.94 o 
   3   2  40        4.27       44.36     22.22 o 
   0   3  40       60.42       85.33     47.00 o 
   1   3  40       29.63       56.02     18.41 o 
   2   3  40       16.42       25.16     16.11 o 
   3   3  40        4.72       22.16     24.98 o 
   0   4  40       73.38       54.10     28.12 o 
   1   4  40        4.14       54.03     16.95 o 
   2   4  40       11.46       56.22     27.21 o 
   0   5  40        5.74       12.11     16.84 o 
   1   5  40       45.09       39.18     17.18 o 
   2   5  40       31.05      116.06     55.58 o 
   0   6  40        0.29       37.02     23.74 o 
   1   6  40       40.81      120.79     60.26 o 
   0   7  40       32.25       56.77     41.43 o 
   1   0  41       16.33       23.52     18.64 o 
   2   0  41        0.35      103.57    322.82 o 
   3   0  41        0.91       48.23     46.37 o 
   0   1  41       58.09       94.61     54.07 o 
   1   1  41       51.02       60.56     19.48 o 
   2   1  41        0.10       52.02     22.15 o 
   3   1  41       10.77       31.00     24.46 o 
   0   2  41        8.12       33.21     20.14 o 
   1   2  41       26.78       43.32     12.28 o 
   2   2  41        8.05       25.40     16.00 o 
   0   3  41        1.74       50.26     22.14 o 
   1   3  41       15.38       25.27     14.55 o 
   2   3  41        1.60       53.69     25.93 o 
   0   4  41       56.64      125.99     70.21 o 
   1   4  41        8.74       36.06     16.64 o 
   2   4  41       24.95       34.26     17.78 o 
   0   5  41       11.58       17.96     21.56 o 
   1   5  41       16.96       35.10     17.18 o 
   2   5  41       12.20       44.83     24.64 o 
   0   6  41      125.78       87.90     51.90 o 
   1   6  41        3.84       61.00     28.71 o 
   0   0  42       18.72       35.92     21.62 o 
   1   0  42        8.65       47.47     20.25 o 
   2   0  42       17.39       61.40     37.95 o 
   0   1  42      144.57      167.16     79.45 o 
   1   1  42        8.17       30.83     13.57 o 
   2   1  42        0.68       48.50     21.12 o 
   0   2  42       33.43       65.75     41.72 o 
   1   2  42        8.64       46.11     30.94 o 
   2   2  42       18.23       43.79     18.74 o 
   0   3  42        5.65       32.32     20.32 o 
   1   3  42       20.28       63.58     26.62 o 
   2   3  42        0.81       22.41     38.82 o 
   0   4  42       20.17       29.65     19.63 o 
   1   4  42       24.70       34.23     21.23 o 
   2   4  42       27.27       26.10     22.62 o 
   0   5  42        3.59       38.01     49.37 o 
   1   5  42        5.30       20.66     50.63 o 
   0   6  42        0.59       34.35     23.51 o 
   1   0  43        8.90       41.53     23.71 o 
   2   0  43        2.73       48.52     30.40 o 
   0   1  43       20.65       47.11     27.34 o 
   1   1  43       24.16       38.44     17.75 o 
   2   1  43        5.13       85.59     36.18 o 
   0   2  43        0.91       68.69     66.09 o 
   1   2  43        7.05       31.65     15.41 o 
   2   2  43        1.94       24.57     27.02 o 
   0   3  43        0.48       10.48     10.41 o 
   1   3  43       12.29       36.21     20.35 o 
   2   3  43        2.39       66.16     33.79 o 
   0   4  43       61.80      137.76     83.00 o 
   1   4  43       26.41       56.34     27.46 o 
   0   5  43        4.47       96.40     59.05 o 
   1   5  43       37.67       46.13     39.72 o 
   0   0  44       15.74       56.61     43.14 o 
   1   0  44        4.26       10.16     19.82 o 
   2   0  44        0.07       11.65     31.13 o 
   0   1  44        3.33       37.46     21.71 o 
   1   1  44        7.22       30.84     21.87 o 
   2   1  44       32.75       45.76     21.43 o 
   0   2  44        8.54       52.74     30.38 o 
   1   2  44       10.66       61.03     24.54 o 
   2   2  44       16.34       51.04     22.44 o 
   0   3  44        7.95       60.84     35.67 o 
   1   3  44        3.64       50.28     20.82 o 
   0   4  44        2.17       27.01     25.15 o 
   1   4  44       27.44       44.49     19.78 o 
   1   0  45       39.54       67.44     39.51 o 
   0   1  45        0.49       27.84     19.84 o 
   1   1  45        3.00       33.81     14.94 o 
   0   2  45        0.36       30.15     20.78 o 
   1   2  45        7.02       60.70     26.96 o 
   0   3  45        0.28       26.51     26.81 o 
   1   3  45       19.80       30.57     38.44 o 
   0   4  45       17.71       72.99     44.99 o 
   0   0  46        9.70       33.07     32.75 o 
   1   0  46       18.93       56.69     34.89 o 
   0   1  46       44.40      122.52     70.14 o 
   1   1  46       24.18      102.43     40.59 o 
   0   2  46       39.61      104.58     59.10 o 
   1   2  46        7.86       45.32     19.91 o 
   0   3  46       11.99       38.95     36.36 o 
   0   1  47        1.53       57.58     82.26 o 
                                                 
